# Supplementary material for: An early start at a professional soccer academy is no prerequisite for world cup soccer participation
Source: Front Sports Act Living. 2023 Nov 23;5:1283003. doi: 10.3389/fspor.2023.1283003 (PMC10702239; doi:10.3389/fspor.2023.1283003)
Supplement: Supplementary file 1 [file Table1.xlsx]

## Sheet: Data SPSS
CountrNR	Country	ContinentNR	Continent	FIFA_Rank	Player	Club during WC	Position	Position	DOB	SelectionYear	AgeANYcomp	Cote	SelectionYearPROF	AgeSelectionComp	AgeSelPROFAug	StartComp	Club		CountryClub	ContinentClub
1	Argentina	1	South-America	1774	Ángel Di María	Juventus	4	Attack	1988-02-14	1992	4.5	1	1992	4.5	4.5	8	Rosario Central	1	Argentina	1
1	Argentina	1	South-America	1774	Lionel Messi	Paris Saint Germain	4	Attack	1987-06-24	1994	7.16667	1	1994	7.16667	7.16667	8	Newell Old Boys	1	Argentina	1
1	Argentina	1	South-America	1774	Nicolas Otamendi	Benfica	2	Defence	1988-02-12	1995	7.5	1	1995	7.5	7.5	8	Velez Sarsfield	1	Argentina	1
1	Argentina	1	South-America	1774	Franco Armani	River Plate	1	Goal	1986-10-16	2002	15.8333	2	2002	15.8333	15.8333	8	Ferro Carrile Oeste	1	Argentina	1
1	Argentina	1	South-America	1774	Rodrigo de Paul	Atletico Madrid	3	Midfield	1994-05-24	2002	8.25	1	2002	8.25	8.25	8	Racing Club	1	Argentina	1
1	Argentina	1	South-America	1774	Guido Rodriguez	Real Betis	3	Midfield	1994-04-12	2002	8.33333	1	2002	8.33333	8.33333	8	River Plate	1	Argentina	1
1	Argentina	1	South-America	1774	Papu Gomez	Sevilla	3	Midfield	1988-02-15	2003	15.5	2	2003	15.5	15.5	8	Arsenal de Sarandi	1	Argentina	1
1	Argentina	1	South-America	1774	Paulo Dybala	AS Roma	4	Attack	1993-11-15	2003	9.75	1	2003	9.75	9.75	8	Instituto de Córdoba	1	Argentina	1
1	Argentina	1	South-America	1774	Nicolás Tagliafico	Lyon	2	Defence	1992-08-31	2004	12	2	2004	12	12	8	Banfield	1	Argentina	1
1	Argentina	1	South-America	1774	Gonzalo Montiel	Sevilla	2	Defence	1997-01-01	2004	7.58333	1	2004	7.58333	7.58333	8	River plate	1	Argentina	1
1	Argentina	1	South-America	1774	Germán Pezzella	Real Betis	2	Defence	1991-06-27	2005	14.1667	2	2005	14.1667	14.1667	8	River Plate	1	Argentina	1
1	Argentina	1	South-America	1774	Leandro Paredes	Juventus	3	Midfield	1994-06-29	2006	12.1667	2	2006	12.1667	12.1667	8	Boca Juniors	1	Argentina	1
1	Argentina	1	South-America	1774	Geronimo Rulli	Villareal	1	Goal	1992-05-20	2006	14.25	2	2006	14.25	14.25	8	Estudiantes	1	Argentina	1
1	Argentina	1	South-America	1774	Thiago Almada	Atlanta United FC	3	Midfield	2001-04-26	2006	5.33333	1	2006	5.33333	5.33333	8	Velez Sarsfield	1	Argentina	1
1	Argentina	1	South-America	1774	Enzo Fernandez	Benfica	3	Midfield	2001-01-17	2006	5.58333	1	2006	5.58333	5.58333	8	River plate	1	Argentina	1
1	Argentina	1	South-America	1774	Nahuel Molina	Atletico Madrid	2	Defence	1998-04-06	2006	8.33333	1	2006	8.33333	8.33333	8	Boca Juniors	1	Argentina	1
1	Argentina	1	South-America	1774	Angel Correa	Atletico Madrid	4	Attack	1995-03-09	2007	12.4167	2	2007	12.4167	12.4167	8	San Lorenzo	1	Argentina	1
1	Argentina	1	South-America	1774	Alexis Mac Allister	Brighton & Hove Albion	3	Midfield	1998-12-24	2007	8.66667	1	2007	8.66667	8.66667	8	Argentinos Juniors	1	Argentina	1
1	Argentina	1	South-America	1774	Marcos Acuna	Sevilla	3	Midfield	1991-10-28	2008	16.8333	3	2008	16.8333	16.8333	8	Ferro Carrile Oeste	1	Argentina	1
1	Argentina	1	South-America	1774	Exequiel Palacios	Bayer Leverkusen	3	Midfield	1998-10-05	2008	9.83333	1	2008	9.83333	9.83333	8	River Plate	1	Argentina	1
1	Argentina	1	South-America	1774	Emiliano Martinez	Aston Villa	1	Goal	1992-09-02	2008	15.9167	2	2008	15.9167	15.9167	8	Indepiente	1	Argentina	1
1	Argentina	1	South-America	1774	Juan Foyth	Villareal	2	Defence	1998-01-12	2009	11.5833	1	2009	11.5833	11.5833	8	Estudiantes	1	Argentina	1
1	Argentina	1	South-America	1774	Cristian Romero	Tottenham Hotspur	2	Defence	1998-04-27	2014	16.3333	3	2014	16.3333	16.3333	8	Belgrano	1	Argentina	1
1	Argentina	1	South-America	1774	Lautaro Martinez	Internazionale	4	Attack	1997-08-22	2014	17	3	2014	17	17	8	Racing club	1	Argentina	1
1	Argentina	1	South-America	1774	Lisandro Martinez	Manchester United	2	Defence	1998-01-18	2014	16.5833	3	2014	16.5833	16.5833	8	Newels old boys	1	Argentina	1
1	Argentina	1	South-America	1774	Julian Álvarez	Manchester City	4	Attack	2000-01-31	2016	16.5833	3	2016	16.5833	16.5833	8	River Plate	1	Argentina	1
2	Australia	2	Asia	1489	Danny Vukovic	Central Coast Mariners	1	Goal	1985-03-27	1999	14.5833	2	1999	14.5833	14.4167	10	Bonnyrigg White Eagles	2	Australia	2
2	Australia	2	Asia	1489	Mathew Ryan	Kopenhagen	1	Goal	1992-04-08	2002	10.5	1	2002	10.5	10.3333	10	Marconi Stallions	2	Australia	2
2	Australia	2	Asia	1489	Jamie Maclaren	Melbourne City	4	Attack	1993-07-29	2003	10.25	1	2003	10.25	10.0833	10	Green Gully	2	Australia	2
2	Australia	2	Asia	1489	Andrew Redmayne	Sidney FC	1	Goal	1989-01-13	2005	16.75	3	2005	16.75	16.5833	10	Central Coast Mariners	2	Australia	2
2	Australia	2	Asia	1489	Aaron Mooy	Celtic	3	Midfield	1990-09-15	2005	14.9167	2	2005	14.9167	14.9167	8	Bolton Wanderers	10	England	3
2	Australia	2	Asia	1489	Aziz Behich	Dundee United	2	Defence	1990-12-16	2005	14.8333	2	2005	14.8333	14.6667	10	Green Gully	2	Australia	2
2	Australia	2	Asia	1489	Bailey Wright	Sunderland	2	Defence	1992-07-28	2007	15.25	2	2007	15.25	15.0833	10	VIS national training centre	2	Australia	2
2	Australia	2	Asia	1489	Jason Cummings	Central Coast Mariners	4	Attack	1995-08-01	2007	12	2	2007	12	12	8	Hearth of Midlothian	40	Scotland	3
2	Australia	2	Asia	1489	Kye Rowles	Heart of Midlothian	2	Defence	1998-06-24	2008	10.3333	1	2008	10.3333	10.1667	10	Brisbane Roar NPL	2	Australia	2
2	Australia	2	Asia	1489	Mathew Leckie	Melbourne City	4	Attack	1991-02-04	2008	17.6667	3	2008	17.6667	17.5	10	Bulleen Lions	2	Australia	2
2	Australia	2	Asia	1489	Miloš Degenek	Columbus-Crew	2	Defence	1994-04-28	2009	15.3333	2	2009	15.3333	15.3333	8	VFB Stuttgart	13	Germany	3
2	Australia	2	Asia	1489	Mitchell Duke	Fagiano Okayama	4	Attack	1991-01-18	2009	18.75	3	2009	18.75	18.5833	10	Parramatta Eagles	2	Australia	2
2	Australia	2	Asia	1489	Jackson Irvine	FC St Pauli	3	Midfield	1993-03-07	2009	16.5833	3	2009	16.5833	16.4167	10	Melbourne Victory	2	Australia	2
2	Australia	2	Asia	1489	Craig Goodwin	Adelaide United	4	Attack	1991-12-16	2009	17.8333	3	2009	17.8333	17.6667	10	Adelaide Raders	2	Australia	2
2	Australia	2	Asia	1489	Ajdin Hrustic	Hellas Verona	3	Midfield	1996-07-05	2010	14.0833	2	2010	14.0833	14.0833	8	Nottingham Forrest	10	England	3
2	Australia	2	Asia	1489	Awer Mabil	Cadiz	4	Attack	1995-09-15	2010	15.0833	2	2010	15.0833	14.9167	10	National training centre	2	Australia	2
2	Australia	2	Asia	1489	Thomas Deng	Albirex Niigata	2	Defence	1997-03-20	2011	14.5833	2	2011	14.5833	14.4167	10	Western Eagles	2	Australia	2
2	Australia	2	Asia	1489	Fran Karacic	Brescia	2	Defence	1996-05-12	2012	16.25	3	2012	16.25	16.25	8	Lokomotiva	8	Croatia	3
2	Australia	2	Asia	1489	Riley McGree	Middlesbrough	3	Midfield	1998-11-02	2013	14.9167	2	2013	14.9167	14.75	10	Adelaide United	2	Australia	2
2	Australia	2	Asia	1489	Harry Souttar	Stoke city	2	Defence	1998-10-22	2013	14.8333	2	2013	14.8333	14.8333	8	Dundee United	40	Scotland	3
2	Australia	2	Asia	1489	Nathaniel Atkinson	Heart of Midlothian	2	Defence	1999-06-13	2014	15.3333	2	2014	15.3333	15.1667	10	Melbourne City NPL	2	Australia	2
2	Australia	2	Asia	1489	Keanu Baccus	St Mirren	3	Midfield	1998-06-07	2014	16.3333	3	2014	16.3333	16.1667	10	Western Sydney Wanderers	2	Australia	2
2	Australia	2	Asia	1489	Marco Tilio	Melbourne City	4	Attack	2001-08-23	2015	14.1667	2	2015	14.1667	14	10	Sydney FC	2	Australia	2
2	Australia	2	Asia	1489	Cameron Devlin	Heart of Midlothian	3	Midfield	1998-06-07	2015	17.3333	3	2015	17.3333	17.1667	10	Western Sydney Wanderers	2	Australia	2
2	Australia	2	Asia	1489	Joël King	OB	2	Defence	2000-10-30	2016	16	3	2016	16	15.8333	10	Sydney FC NPL	2	Australia	2
2	Australia	2	Asia	1489	Garang Kuol	Central Coast Mariners	4	Attack	2004-09-15	2021	17.0833	3	2021	17.0833	16.9167	10	Central Coast Mariners	2	Australia	2
3	Belgium	3	Europe	1817	Toby Alderweireld	Royal Antwerp	2	Defence	1989-03-02	1994	5.33333	1	1994	5.33333	5.41667	7	Germinal Ekeren	3	Belgium	3
3	Belgium	3	Europe	1817	Simon Mignolet	Club Brugge	1	Goal	1988-03-06	1997	9.33333	1	1997	9.33333	9.41667	7	KSK Tongeren	3	Belgium	3
3	Belgium	3	Europe	1817	Hans Vanaken	Club Brugge	3	Midfield	1992-08-24	1998	5.91667	1	1998	5.91667	6	7	Lommel SK	3	Belgium	3
3	Belgium	3	Europe	1817	Dries Mertens	Galatasaray	4	Attack	1987-05-06	1998	11.1667	1	1998	11.1667	11.25	7	RSC Anderlecht	3	Belgium	3
3	Belgium	3	Europe	1817	Thibaut Courtois	Real Madrid	1	Goal	1992-05-11	1999	7.16667	1	1999	7.16667	7.25	7	KRC Genk	3	Belgium	3
3	Belgium	3	Europe	1817	Kevin De Bruyne	City	3	Midfield	1991-06-28	1999	8.08333	1	1999	8.08333	8.16667	7	KAA Gent	3	Belgium	3
3	Belgium	3	Europe	1817	Axel Witsel	Atletico Madrid	3	Midfield	1989-01-12	1999	10.5	1	1999	10.5	10.5833	7	Standard Luik	3	Belgium	3
3	Belgium	3	Europe	1817	Jan Vertonghen	RSC Anderlecht	2	Defence	1987-04-24	2000	13.25	2	2000	13.25	13.3333	7	Germinal Beerschot	3	Belgium	3
3	Belgium	3	Europe	1817	Koen Casteels	VFL Wolfsburg	1	Goal	1992-06-25	2002	10.0833	1	2002	10.0833	10.1667	7	KRC Genk	3	Belgium	3
3	Belgium	3	Europe	1817	Youri Tielemans	Leicester City	3	Midfield	1997-05-07	2002	5.16667	1	2002	5.16667	5.25	7	RSC Anderlecht	3	Belgium	3
3	Belgium	3	Europe	1817	Leander Dendoncker	Aston Villa	2	Defence	1995-04-15	2003	8.25	1	2003	8.25	8.33333	7	Roeselare	3	Belgium	3
3	Belgium	3	Europe	1817	Thorgan Hazard	Borussia Dortmund	3	Midfield	1993-03-29	2003	10.3333	1	2003	10.3333	10.4167	7	AFC Tubize	3	Belgium	3
3	Belgium	3	Europe	1817	Eden Hazard	Real Madrid	4	Attack	1991-01-07	2003	12.5	2	2003	12.5	12.5833	7	Tubize	3	Belgium	3
3	Belgium	3	Europe	1817	Thomas Meunier	Borussia Dortmund	2	Defence	1991-09-12	2004	12.8333	2	2004	12.8333	12.9167	7	Standard Luik	3	Belgium	3
3	Belgium	3	Europe	1817	Romelu Lukaku	Inter	4	Attack	1993-05-13	2004	11.1667	1	2004	11.1667	11.25	7	Lierse SK	3	Belgium	3
3	Belgium	3	Europe	1817	Yannick Carrasco	Atletico Madrid	3	Midfield	1993-09-04	2005	11.8333	1	2005	11.8333	11.9167	7	Genk	3	Belgium	3
3	Belgium	3	Europe	1817	Timothy Castagne	Leicester City	2	Defence	1995-12-05	2006	10.5833	1	2006	10.5833	10.6667	7	Excelsior Virton	3	Belgium	3
3	Belgium	3	Europe	1817	Michy Batshuayi	Fenerbahce	4	Attack	1993-10-02	2006	12.75	2	2006	12.75	12.8333	7	RSC Anderlecht	3	Belgium	3
3	Belgium	3	Europe	1817	Charles De Ketelaere	AC Milan	4	Attack	2001-03-10	2008	7.33333	1	2008	7.33333	7.41667	7	Club Brugge	3	Belgium	3
3	Belgium	3	Europe	1817	Arthur Théate	Stade Rennes	2	Defence	2000-05-25	2009	9.16667	1	2009	9.16667	9.25	7	KAS Eupen	3	Belgium	3
3	Belgium	3	Europe	1817	Jeremy Doku	Stade Rennes	4	Attack	2002-05-27	2009	7.16667	1	2009	7.16667	7.25	7	Beerschot AC	3	Belgium	3
3	Belgium	3	Europe	1817	Zeno Debast	RSC Anderlecht	2	Defence	2003-10-24	2010	6.75	1	2010	6.75	6.83333	7	RSC Anderlecht	3	Belgium	3
3	Belgium	3	Europe	1817	Leandro Trossard	Brighton Hove Albion	4	Attack	1994-12-04	2010	15.5833	2	2010	15.5833	15.6667	7	Bocholter VV	3	Belgium	3
3	Belgium	3	Europe	1817	Lois Openda	RC Lens	4	Attack	2000-02-16	2011	11.4167	1	2011	11.4167	11.5	7	Club Luik	3	Belgium	3
3	Belgium	3	Europe	1817	Wout Faes	Leicester City	2	Defence	1998-04-03	2012	14.25	2	2012	14.25	14.3333	7	Lierse SK	3	Belgium	3
3	Belgium	3	Europe	1817	Amadou Onana	Everton	3	Midfield	2001-08-16	2013	11.9167	1	2013	11.9167	12	7	RSC Anderlecht	3	Belgium	3
4	Brazil	1	South-America	1841	Dani Alves	UNAP Pumas (Mex)	2	Defence	1983-05-06	1996	12.9167	2	1996	12.9167	13.25	4	Bahia	4	Brazil	1
4	Brazil	1	South-America	1841	Thiago Silva	Chelsea	2	Defence	1984-09-22	1998	13.5833	2	1998	13.5833	13.9167	4	Fluminese	4	Brazil	1
4	Brazil	1	South-America	1841	Neymar	PSG	4	Attack	1992-02-05	1999	7.16667	1	1999	7.16667	7.5	4	Portugesa Santinista	4	Brazil	1
4	Brazil	1	South-America	1841	Everton Ribeiro	Flamengo	3	Midfield	1989-04-10	2001	12	2	2001	12	12.3333	4	Corinthians	4	Brazil	1
4	Brazil	1	South-America	1841	Marquinhos	PSG	2	Defence	1994-05-14	2002	7.91667	1	2002	7.91667	8.25	4	Corinthians	4	Brazil	1
4	Brazil	1	South-America	1841	Casemiro	Man United	3	Midfield	1992-02-23	2002	10.1667	1	2002	10.1667	10.5	4	Sao Paulo	4	Brazil	1
4	Brazil	1	South-America	1841	Fred	Man United	3	Midfield	1993-03-05	2003	10.0833	1	2003	10.0833	10.4167	4	Atletico Minero	4	Brazil	1
4	Brazil	1	South-America	1841	Danilo	Juventus	2	Defence	1991-07-15	2004	12.75	2	2004	12.75	13.0833	4	Tupynambas	4	Brazil	1
4	Brazil	1	South-America	1841	Weverton	Palmeiras	1	Goal	1987-12-13	2005	17.3333	3	2005	17.3333	17.6667	4	Juventus-AC	4	Brazil	1
4	Brazil	1	South-America	1841	Fabinho	Liverpool	3	Midfield	1993-10-23	2005	11.5	1	2005	11.5	11.8333	4	Fluminese	4	Brazil	1
4	Brazil	1	South-America	1841	Vinicius Junior	Real Madrid	4	Attack	2000-07-12	2005	4.75	1	2005	4.75	5.08333	4	Flamengo	4	Brazil	1
4	Brazil	1	South-America	1841	Alex Sandro	Juventus	2	Defence	1991-01-26	2006	15.25	2	2006	15.25	15.5833	4	Atlletico Parananense	4	Brazil	1
4	Brazil	1	South-America	1841	Lucas Paqueta	West Ham United	3	Midfield	1997-08-27	2007	9.66667	1	2007	9.66667	10	4	Flamengo	4	Brazil	1
4	Brazil	1	South-America	1841	Alex Telles	Sevilla	2	Defence	1992-12-15	2007	14.3333	2	2007	14.3333	14.6667	4	Esporte Clube Juventude	4	Brazil	1
4	Brazil	1	South-America	1841	Alisson Becker	Liverpool	1	Goal	1992-10-02	2008	15.5	2	2008	15.5	15.8333	4	Internacional	4	Brazil	1
4	Brazil	1	South-America	1841	Ederson	Manchester City	1	Goal	1993-08-17	2008	14.6667	2	2008	14.6667	15	4	Sao Paulo	4	Brazil	1
4	Brazil	1	South-America	1841	Eder Militao	Real Madrid	2	Defence	1998-01-18	2010	12.25	2	2010	12.25	12.5833	4	Sao Paulo	4	Brazil	1
4	Brazil	1	South-America	1841	Antony	Man United	4	Attack	2000-02-24	2010	10.1667	1	2010	10.1667	10.5	4	Sao Paulo	4	Brazil	1
4	Brazil	1	South-America	1841	Martinelli	Arsenal	4	Attack	2001-06-18	2010	8.83333	1	2010	8.83333	9.16667	4	Corinthians	4	Brazil	1
4	Brazil	1	South-America	1841	Rodrygo	Real Madrid	4	Attack	2001-01-09	2011	10.25	1	2011	10.25	10.5833	4	Santos	4	Brazil	1
4	Brazil	1	South-America	1841	Gabriel Jesus	Arsenal	4	Attack	1997-04-03	2012	15	2	2012	15	15.3333	4	Palmeiras	4	Brazil	1
4	Brazil	1	South-America	1841	Richarlison	Tottenham	4	Attack	1997-05-10	2014	16.9167	3	2014	16.9167	17.25	4	America Minero	4	Brazil	1
4	Brazil	1	South-America	1841	Raphinha	Barcelona	4	Attack	1996-12-14	2014	17.3333	3	2014	17.3333	17.6667	4	Avai	4	Brazil	1
4	Brazil	1	South-America	1841	Bruno Guimaraes	Newcastle United	3	Midfield	1997-11-16	2014	16.4167	3	2014	16.4167	16.75	4	Audax	4	Brazil	1
4	Brazil	1	South-America	1841	Bremer	Juventus	2	Defence	1997-03-18	2014	17.0833	3	2014	17.0833	17.4167	4	Desportivo Brazil	4	Brazil	1
4	Brazil	1	South-America	1841	Pedro	Flamengo	4	Attack	1997-06-20	2014	16.8333	3	2014	16.8333	17.1667	4	Flamengo	4	Brazil	1
5	Camaroon	5	Africa	949	Eric Maxim Choupo-Moting	Bayern Munich	4	Attack	1989-03-23	2003	14.4167	2	2003	14.4167	14.4167	8	FC St Pauli	13	Germany	3
5	Camaroon	5	Africa	949	Collins Fai	Al-Tai	2	Defence	1992-08-13	2005	12.5	2	2005	12.5	13	2	FC Bamenda	5	Camaroon	5
5	Camaroon	5	Africa	949	Vincent Aboubakar (captain)	Al-Nassr	4	Attack	1992-01-22	2006	14.0833	2	2006	14.0833	14.5833	2	Coton Sport FC de Garoua	5	Camaroon	5
5	Camaroon	5	Africa	949	Nicolas N'koulou	Aris	2	Defence	1990-03-27	2007	17.4167	3	2007	17.4167	17.4167	8	Monaco	12	France	3
5	Camaroon	5	Africa	949	Georges-Kévin N'Koudou	Besiktas	3	Midfield	1995-02-13	2008	13.5	2	2008	13.5	13.5	8	Paris Saint-Germain	12	France	3
5	Camaroon	5	Africa	949	Jean-Pierre Nsame	Young Boys	4	Attack	1993-05-01	2008	15.25	2	2008	15.25	15.25	8	Angers	12	France	3
5	Camaroon	5	Africa	949	Olivier Ntcham	Swansea City	3	Midfield	1996-02-09	2009	13.5	2	2009	13.5	13.5	8	Paris FC	12	France	3
5	Camaroon	5	Africa	949	Karl Toko Ekambi	Lyon	4	Attack	1992-09-14	2010	17.9167	3	2010	17.9167	17.9167	8	Paris FC	12	France	3
5	Camaroon	5	Africa	949	Jean-Charles Castelletto	Nantes	2	Defence	1995-01-26	2010	15.5833	2	2010	15.5833	15.5833	8	AJ Auxerre	12	France	3
5	Camaroon	5	Africa	949	André Onana	Internazionale	1	Goal	1996-04-02	2010	14.3333	2	2010	14.3333	14.3333	8	Fc Barcelona	26	Spain	3
5	Camaroon	5	Africa	949	Moumi Ngamaleu	Dynamo Moscow	4	Attack	1994-07-09	2011	16.5833	3	2011	16.5833	17.0833	2	Coton Sport FC de Garoua.	5	Camaroon	5
5	Camaroon	5	Africa	949	Devis Epassy	Abha	1	Goal	1993-02-02	2012	19.5	3	2012	19.5	19.5	8	Stade Rennais Football Club	12	France	3
5	Camaroon	5	Africa	949	André-Frank Zambo Anguissa	Napoli	3	Midfield	1995-11-16	2013	17.25	3	2013	17.25	17.75	2	Coton Sport FC de Garoua	5	Camaroon	5
5	Camaroon	5	Africa	949	Pierre Kunde	Olympiacos	3	Midfield	1995-07-26	2013	18.0833	3	2013	18.0833	18.0833	8	Atlético Madrid	26	Spain	3
5	Camaroon	5	Africa	949	Bryan Mbeumo	Brentford	4	Attack	1999-08-07	2013	14	2	2013	14	14	8	FC Troyes	12	France	3
5	Camaroon	5	Africa	949	Simon Ngapandouetnbu	Marseille	1	Goal	2003-04-12	2014	11.3333	1	2014	11.3333	11.3333	8	Olympique de Marseille	12	France	3
5	Camaroon	5	Africa	949	Gaël Ondoua	Hannover 96	3	Midfield	1995-11-04	2014	18.75	3	2014	18.75	18.75	8	Lokomotiv Moscow	39	Russia	3
5	Camaroon	5	Africa	949	Christian Bassogog	Shanghai Shenhua	4	Attack	1995-10-18	2015	19.75	3	2015	19.75	19.8333	7	AaB Aalborg	9	Denmark	3
5	Camaroon	5	Africa	949	Jerome Ngom Mbekeli	Colombe Sportive	2	Defence	1998-09-30	2016	17.4167	3	2016	17.4167	17.9167	2	APEJES Academy	5	Camaroon	5
5	Camaroon	5	Africa	949	Christopher Wooh	Rennes	2	Defence	2001-09-18	2016	14.9167	2	2016	14.9167	14.9167	8	Nancy	12	France	3
5	Camaroon	5	Africa	949	Samuel Gouet	Mechelen	3	Midfield	1997-12-14	2016	18.1667	3	2016	18.1667	18.6667	2	APEJES Academy	5	Camaroon	5
5	Camaroon	5	Africa	949	Olivier Mbaizo	Philadelphia Union	2	Defence	1997-08-15	2016	18.5	3	2016	18.5	19	2	Union Douala	5	Camaroon	5
5	Camaroon	5	Africa	949	Martin Hongla	Hellas Verona	3	Midfield	1998-03-16	2016	18.4167	3	2016	18.4167	18.4167	8	FC Granada	26	Spain	3
5	Camaroon	5	Africa	949	Enzo Ebosse	Udinese	2	Defence	1999-03-11	2016	17.4167	3	2016	17.4167	17.4167	8	RC Lens	12	France	3
5	Camaroon	5	Africa	949	Nouhou Tolo	Seattle Sounders FC	2	Defence	1997-06-23	2017	19.6667	3	2017	19.6667	20.1667	2	Seattle Sounders FC	5	Camaroon	5
5	Camaroon	5	Africa	949	Souaibou Marou	Coton Sport	3	Midfield	2000-12-03	2018	17.1667	3	2018	17.1667	17.6667	2	Coton Sport FC de Garoua	5	Camaroon	5
6	Canada	4	North, Central America and Caribbean	1475	David Wotherspoon	St. Johnstone	3	Midfield	1990-01-16	2001	11.5833	1	2001	11.5833	11.5833	8	St Johnstone	40	Scotland	3
6	Canada	4	North, Central America and Caribbean	1475	Atiba Hutchinson	Besiktas	3	Midfield	1983-02-08	2002	19.1667	3	2002	19.1667	19.5	4	Toronto Lynx	6	Canada	4
6	Canada	4	North, Central America and Caribbean	1475	Junior Hoilet	Reading	3	Midfield	1990-06-05	2003	13.1667	2	2003	13.1667	13.1667	8	Blackburn Rovers	10	England	3
6	Canada	4	North, Central America and Caribbean	1475	Steven Vitória	Chaves	2	Defence	1987-01-11	2004	17.5833	3	2005	18.5833	18.5833	8	FC Porto	20	Portugal	3
6	Canada	4	North, Central America and Caribbean	1475	Milan Borjan	Red Star Belgrade	1	Goal	1987-10-23	2006	18.3333	3	2006	18.3333	18.8333	2	Nacional Montevideo	30	Uruguay	1
6	Canada	4	North, Central America and Caribbean	1475	Samuel Piette	CF Montreal	3	Midfield	1994-11-12	2008	13.75	2	2008	13.75	13.75	8	Fc Metz	12	France	3
6	Canada	4	North, Central America and Caribbean	1475	Iké Ugbo	Troyes	4	Attack	1998-09-21	2008	9.91667	1	2008	9.91667	9.91667	8	Chelsea	10	England	3
6	Canada	4	North, Central America and Caribbean	1475	Lucas Cavallini	Vancouver Whitecaps FC	4	Attack	1992-12-28	2010	17.1667	3	2010	17.1667	17.6667	2	Nacional	30	Uruguay	1
6	Canada	4	North, Central America and Caribbean	1475	Jonathan Osorio	FC Toronto	3	Midfield	1992-06-12	2010	17.6667	3	2010	17.6667	18.1667	2	Nacional	30	Uruguay	1
6	Canada	4	North, Central America and Caribbean	1475	Sam Adekugbe	Hatayspor	2	Defence	1995-01-16	2011	16.25	3	2011	16.25	16.5833	4	Vancouver Whitecaps FC	6	Canada	4
6	Canada	4	North, Central America and Caribbean	1475	Derek Cornelius	Panetolikos	2	Defence	1997-11-25	2011	13.4167	2	2011	13.4167	13.75	4	Unionville-Milliken SC	6	Canada	4
6	Canada	4	North, Central America and Caribbean	1475	Liam Fraser	Deinze	3	Midfield	1998-02-13	2012	14.1667	2	2012	14.1667	14.5	4	Vancouver Whitecaps FC	6	Canada	4
6	Canada	4	North, Central America and Caribbean	1475	Mark Anthony Kaye	FC Toronto	3	Midfield	1994-12-02	2012	17.3333	3	2013	18.3333	18.6667	4	Toronto FC	6	Canada	4
6	Canada	4	North, Central America and Caribbean	1475	Liam Millar	Basel	3	Midfield	1999-09-27	2013	13.9167	2	2013	13.9167	13.9167	8	Fulham	10	England	3
6	Canada	4	North, Central America and Caribbean	1475	Dayne St Clair	Minnesota United FC	1	Goal	1997-05-09	2014	16.9167	3	2014	16.9167	17.25	4	Vaughan Azzurri	6	Canada	4
6	Canada	4	North, Central America and Caribbean	1475	Kamal Miller	CF Montreal	2	Defence	1997-05-16	2014	16.9167	3	2014	16.9167	17.25	4	Vaughan Azzurri	6	Canada	4
6	Canada	4	North, Central America and Caribbean	1475	Stephen Eustaquio	Porto	3	Midfield	1996-12-21	2014	17.3333	3	2014	17.3333	17.6667	4	Torreense	6	Canada	4
6	Canada	4	North, Central America and Caribbean	1475	James Pantemis	CF Montreal	1	Goal	1997-02-21	2014	17.1667	3	2014	17.1667	17.5	4	Montreal Impact	6	Canada	4
6	Canada	4	North, Central America and Caribbean	1475	Alistair Johnston	CF Montreal	2	Defence	1998-10-08	2014	15.5	2	2015	16.5	16.8333	4	Vaughan Azzurri	6	Canada	4
6	Canada	4	North, Central America and Caribbean	1475	Tajon Buchanan	Club Brugge	4	Attack	1999-02-08	2015	16.1667	3	2015	16.1667	16.5	4	Real Colorado	6	Canada	4
6	Canada	4	North, Central America and Caribbean	1475	Cyle Larin	Club Brugge	4	Attack	1995-04-17	2007	11.9167	1	2015	19.9167	20.3333	3	Orlando City	31	USA	4
6	Canada	4	North, Central America and Caribbean	1475	Alphonso Davies	Bayern München	4	Attack	2000-11-02	2015	14.4167	2	2015	14.4167	14.75	4	Vancouver Whitecaps FC	6	Canada	4
6	Canada	4	North, Central America and Caribbean	1475	Richie Laryea	FC Toronto	2	Defence	1995-01-07	2008	13.25	2	2016	21.25	21.5833	4	Orlando City	6	Canada	4
6	Canada	4	North, Central America and Caribbean	1475	Joël Waterman	CF Montreal	2	Defence	1996-01-24	2014	18.1667	3	2016	20.1667	20.5833	3	Kitsap Pumas	31	USA	4
6	Canada	4	North, Central America and Caribbean	1475	Jonathan David	Lille	4	Attack	2000-01-14	2011	11.5	1	2018	18.5	18.5833	7	Gent	3	Belgium	3
6	Canada	4	North, Central America and Caribbean	1475	Ismaël Koné	CF Montreal	3	Midfield	2002-06-16	2019	16.8333	3	2020	17.8333	18.1667	4	CF Montreal	6	Canada	4
7	Costa Rica	4	North, Central America and Caribbean	1504	Bryan Ruiz	Alajuelens	3	Midfield	1985-08-18	1998	12.9167	2	1998	12.9167	13	7	Liga deportiva Alajuelense	7	Costa Rica	4
7	Costa Rica	4	North, Central America and Caribbean	1504	Keylor Navas	PSG	1	Goal	1986-12-15	1999	12.5833	2	1999	12.5833	12.6667	7	Deportivo Saprissa	7	Costa Rica	4
7	Costa Rica	4	North, Central America and Caribbean	1504	Celso Borges	Alajuelens	3	Midfield	1988-05-27	2000	12.1667	2	2000	12.1667	12.25	7	Deportivo Saprissa	7	Costa Rica	4
7	Costa Rica	4	North, Central America and Caribbean	1504	Oscar Duarte	Al Wehda	2	Defence	1989-06-03	2000	11.0833	1	2000	11.0833	11.1667	7	Deportivo Saprissa	7	Costa Rica	4
7	Costa Rica	4	North, Central America and Caribbean	1504	Bryan Oviedo	Real Salt Lake	2	Defence	1990-02-18	2001	11.4167	1	2001	11.4167	11.5	7	Deportivo Saprissa	7	Costa Rica	4
7	Costa Rica	4	North, Central America and Caribbean	1504	Joël Campbell	Leon	4	Attack	1992-06-26	2002	10.0833	1	2002	10.0833	10.1667	7	Alajuelense	7	Costa Rica	4
7	Costa Rica	4	North, Central America and Caribbean	1504	Kendall Waston	Saprissa	2	Defence	1988-01-01	2002	14.5	2	2002	14.5	14.5833	7	saprissa	7	Costa Rica	4
7	Costa Rica	4	North, Central America and Caribbean	1504	Francisco Calvo	Konyaspor	2	Defence	1992-07-08	2005	13	2	2005	13	13.0833	7	saprissa	7	Costa Rica	4
7	Costa Rica	4	North, Central America and Caribbean	1504	Yeltsin Tejeda	Herediano	3	Midfield	1992-03-17	2005	13.3333	2	2005	13.3333	13.4167	7	saprissa	7	Costa Rica	4
7	Costa Rica	4	North, Central America and Caribbean	1504	Esteban Alvarado	Herediano	1	Goal	1989-04-28	2005	16.25	3	2005	16.25	16.3333	7	saprissa	7	Costa Rica	4
7	Costa Rica	4	North, Central America and Caribbean	1504	Keysher Fuller	Herediano	2	Defence	1994-07-12	2006	12	2	2006	12	12.0833	7	Deportivo Saprissa	7	Costa Rica	4
7	Costa Rica	4	North, Central America and Caribbean	1504	Ronald Matarrita	FC Cincinnati	2	Defence	1994-07-09	2006	12	2	2006	12	12.0833	7	Alajuelense,	7	Costa Rica	4
7	Costa Rica	4	North, Central America and Caribbean	1504	Juan Pablo Vargas	Millonarios	2	Defence	1995-06-06	2008	13.0833	2	2008	13.0833	13.1667	7	Liga deportiva Alajuelense	7	Costa Rica	4
7	Costa Rica	4	North, Central America and Caribbean	1504	Daniël Chacon	Cartagines	3	Midfield	2001-04-11	2009	8.25	1	2009	8.25	8.33333	7	CS Cartagines	7	Costa Rica	4
7	Costa Rica	4	North, Central America and Caribbean	1504	Roan Wilson	Municipal Grecia	3	Midfield	2002-05-01	2011	9.16667	1	2011	9.16667	9.25	7	Limon	7	Costa Rica	4
7	Costa Rica	4	North, Central America and Caribbean	1504	Gerson Torres	Herediano	3	Midfield	1997-08-28	2012	14.9167	2	2012	14.9167	15	7	Belen Youth academy	7	Costa Rica	4
7	Costa Rica	4	North, Central America and Caribbean	1504	Youstin Salas	Saprissa	3	Midfield	1996-06-17	2012	16.0833	3	2012	16.0833	16.1667	7	santos de Gualipes FC	7	Costa Rica	4
7	Costa Rica	4	North, Central America and Caribbean	1504	Brandon Aguilera	Guanacasteca	3	Midfield	2003-06-28	2014	11.0833	1	2014	11.0833	11.1667	7	Carmelita	7	Costa Rica	4
7	Costa Rica	4	North, Central America and Caribbean	1504	Douglas López	Herediano	3	Midfield	1998-09-21	2012	13.8333	2	2012	13.8333	13.9167	7	santos de Gualipes FC	7	Costa Rica	4
7	Costa Rica	4	North, Central America and Caribbean	1504	Jewison Bennette	Sunderland	3	Midfield	2004-06-15	2014	10.0833	1	2014	10.0833	10.1667	7	Herediano	7	Costa Rica	4
7	Costa Rica	4	North, Central America and Caribbean	1504	Anthony Contraras	Herediano	4	Attack	2000-01-29	2015	15.5	2	2015	15.5	15.5833	7	Herediano	7	Costa Rica	4
7	Costa Rica	4	North, Central America and Caribbean	1504	Carlos Martinez	San Carlos	2	Defence	1999-03-30	2015	16.4167	3	2015	16.4167	16.4167	8	Aspire Academy	21	Qatar	2
7	Costa Rica	4	North, Central America and Caribbean	1504	Patrick Sequeira	Lugo	1	Goal	1999-03-01	2015	16.3333	3	2015	16.3333	16.4167	7	Limon, Saprissa	7	Costa Rica	4
7	Costa Rica	4	North, Central America and Caribbean	1504	Anthony Hernández	Puntarenas	3	Midfield	2001-10-11	2018	16.75	3	2018	16.75	16.8333	7	Puntarenas	7	Costa Rica	4
7	Costa Rica	4	North, Central America and Caribbean	1504	Alvaro Zamora	Saprissa	3	Midfield	2002-03-09	2018	16.3333	3	2018	16.3333	16.4167	7	Municipal Grecia	7	Costa Rica	4
7	Costa Rica	4	North, Central America and Caribbean	1504	Johan Venegas	Alajuelens	4	Attack	1988-11-27							7	onbekend	17	Mexico	4
8	Croatia	3	Europe	1646	Luka Modrić	Real Madrid	3	Midfield	1985-09-09	1996	10.9167	1	1996	10.9167	10.9167	8	NK Zadar	8	Croatia	3
8	Croatia	3	Europe	1646	Andrej Kramarić	1899 Hoffenheim	4	Attack	1991-06-19	1997	6.16667	1	1997	6.16667	6.16667	8	GNK Dinamo Zagreb	8	Croatia	3
8	Croatia	3	Europe	1646	Ivan Perišić	Tottenham Hotspur	4	Attack	1989-02-02	2000	11.5	1	2000	11.5	11.5	8	Hajduk split	8	Croatia	3
8	Croatia	3	Europe	1646	Mateo Kovačić	Chelsea	3	Midfield	1994-05-06	2000	6.25	1	2000	6.25	6.25	8	Lask Lienz	34	Austria	3
8	Croatia	3	Europe	1646	Ivica Ivušić	Osijek	1	Goal	1995-02-01	2001	6.5	1	2001	6.5	6.5	8	HNK Rijeka	8	Croatia	3
8	Croatia	3	Europe	1646	Dejan Lovren	ZS Petersburg	2	Defence	1989-07-05	2002	13.0833	2	2002	13.0833	13.0833	8	Karlovac	8	Croatia	3
8	Croatia	3	Europe	1646	Marcelo Brozović	Internazionale	3	Midfield	1992-11-16	2002	9.75	1	2002	9.75	9.75	8	NK Hrvatski Dragovoljac	8	Croatia	3
8	Croatia	3	Europe	1646	Borna Barišić	Rangers	2	Defence	1992-11-10	2003	10.75	1	2003	10.75	10.75	8	NK Osjiek	8	Croatia	3
8	Croatia	3	Europe	1646	Domagoj Vida	AEK Athens	2	Defence	1989-04-29	2003	14.3333	2	2003	14.3333	14.3333	8	NK Osjiek	8	Croatia	3
8	Croatia	3	Europe	1646	Josip Juranović	Celtic	2	Defence	1995-08-16	2004	9	1	2004	9	9	8	Dubrava	8	Croatia	3
8	Croatia	3	Europe	1646	Ivo Grbić	Atlético Madrid	1	Goal	1996-01-18	2005	9.58333	1	2005	9.58333	9.58333	8	Hajduk split	8	Croatia	3
8	Croatia	3	Europe	1646	Borna Sosa	VfB Stuttgart	2	Defence	1998-01-21	2005	7.58333	1	2005	7.58333	7.58333	8	Din Zagreb	8	Croatia	3
8	Croatia	3	Europe	1646	Lovro Majer	Rennes	3	Midfield	1998-01-17	2006	8.58333	1	2006	8.58333	8.58333	8	Din Zagreb	8	Croatia	3
8	Croatia	3	Europe	1646	Mario Pašalić	Atalanta	3	Midfield	1995-02-09	2006	11.5	1	2006	11.5	11.5	8	Hajduk split	8	Croatia	3
8	Croatia	3	Europe	1646	Dominik Livaković	Dinamo Zagreb	1	Goal	1995-01-09	2007	12.5833	2	2007	12.5833	12.5833	8	Zadar	8	Croatia	3
8	Croatia	3	Europe	1646	Bruno Petković	Dinamo Zagreb	4	Attack	1994-09-16	2007	12.9167	2	2007	12.9167	12.9167	8	Din Zagreb	8	Croatia	3
8	Croatia	3	Europe	1646	Marko Livaja	Hajduk Split	4	Attack	1993-08-26	2008	15	2	2008	15	15	8	Hajduk Split	8	Croatia	3
8	Croatia	3	Europe	1646	Ante Budimir	Osasuna	4	Attack	1991-07-22	2008	17.0833	3	2008	17.0833	17.0833	8	Lask Linz	34	Austria	3
8	Croatia	3	Europe	1646	Mislav Oršić	Dinamo Zagreb	4	Attack	1992-12-29	2008	15.6667	2	2008	15.6667	15.6667	8	NK Inter Zapresic	8	Croatia	3
8	Croatia	3	Europe	1646	Josip Stanišić	Bayern Munich	2	Defence	2000-04-02	2009	9.33333	1	2009	9.33333	9.33333	8	1860 Munchen	13	Germany	3
8	Croatia	3	Europe	1646	Kristijan Jakić	Eintracht Frankfurt	3	Midfield	1997-05-14	2009	12.25	2	2009	12.25	12.25	8	NK Imotski	8	Croatia	3
8	Croatia	3	Europe	1646	Martin Erlić	Sassuolo	2	Defence	1998-01-24	2010	12.5833	2	2010	12.5833	12.5833	8	Din Zagreb	8	Croatia	3
8	Croatia	3	Europe	1646	Nikola Vlašić	Torino	3	Midfield	1997-10-04	2010	12.8333	2	2010	12.8333	12.8333	8	Hajduk split	8	Croatia	3
8	Croatia	3	Europe	1646	Joško Gvardiol	RB Leipzig	2	Defence	2002-01-23	2010	8.58333	1	2010	8.58333	8.58333	8	Din Zagreb	8	Croatia	3
8	Croatia	3	Europe	1646	Josip Šutalo	Dinamo Zagreb	2	Defence	2000-02-28	2014	14.5	2	2014	14.5	14.5	8	Din Zagreb	8	Croatia	3
8	Croatia	3	Europe	1646	Luka Sučić	Red Bull Salzburg	3	Midfield	2002-09-08	2016	13.9167	2	2016	13.9167	13.9167	8	Red Bull Salzburg	34	Austria	3
9	Denmark	3	Europe	1667	Kasper Schmeichel	Nice	1	Goal	1986-11-05	2001	14.75	2	2001	14.75	14.75	8	Estoril	20	Portugal	3
9	Denmark	3	Europe	1667	Martin Braithwaite	Espanyol	4	Attack	1991-06-05	2003	12.0833	2	2003	12.0833	12.1667	7	Esbjerg fB	9	Denmark	3
9	Denmark	3	Europe	1667	Thomas Delaney	Sevilla	3	Midfield	1991-09-03	2003	11.8333	1	2003	11.8333	11.9167	7	Copenhagen	9	Denmark	3
9	Denmark	3	Europe	1667	Andreas Christensen	Barcelona	2	Defence	1996-04-10	2004	8.25	1	2004	8.25	8.33333	7	Brondby	9	Denmark	3
9	Denmark	3	Europe	1667	Christian Eriksen	Manchester United	3	Midfield	1992-02-14	2005	13.4167	2	2005	13.4167	13.5	7	Odense Boldklub	9	Denmark	3
9	Denmark	3	Europe	1667	Simon Kjær (C)	AC Milan	2	Defence	1989-03-26	2005	16.3333	3	2005	16.3333	16.4167	7	FC Midtjylland	9	Denmark	3
9	Denmark	3	Europe	1667	Jens Stryger Larsen	Trabzonspor	2	Defence	1991-02-21	2005	14.4167	2	2005	14.4167	14.5	7	Nykobing FC	9	Denmark	3
9	Denmark	3	Europe	1667	Daniël Wass	Brøndby	2	Defence	1989-05-31	2006	17.1667	3	2006	17.1667	17.25	7	Brondby	9	Denmark	3
9	Denmark	3	Europe	1667	Andreas Cornelius	Kopenhagen	4	Attack	1993-03-16	2008	15.3333	2	2008	15.3333	15.4167	7	Fremad Amager	9	Denmark	3
9	Denmark	3	Europe	1667	Frederik Rønnow	Union Berlin	1	Goal	1992-08-04	2008	15.9167	2	2008	15.9167	16	7	AC Horsens	9	Denmark	3
9	Denmark	3	Europe	1667	Christian Nørgaard	Brentford	3	Midfield	1994-03-10	2008	14.3333	2	2008	14.3333	14.4167	7	Lyngby Boldklub	9	Denmark	3
9	Denmark	3	Europe	1667	Pierre-Emile Højbjerg	Tottenham Hotspur	3	Midfield	1995-08-05	2009	13.9167	2	2009	13.9167	14	7	Brondby IF	9	Denmark	3
9	Denmark	3	Europe	1667	Joachim Andersen	Chrystal Palace	2	Defence	1996-05-31	2009	13.1667	2	2009	13.1667	13.25	7	FC Copenhagen	9	Denmark	3
9	Denmark	3	Europe	1667	Joakim Maehle	Atalanta	2	Defence	1997-05-20	2009	12.1667	2	2009	12.1667	12.25	7	AaB Aalborg	9	Denmark	3
9	Denmark	3	Europe	1667	Kasper Dolberg	Sevilla	4	Attack	1997-10-06	2010	12.75	2	2010	12.75	12.8333	7	Silkeborg IF	9	Denmark	3
9	Denmark	3	Europe	1667	Oliver Christensen	Hertha BSC	1	Goal	1999-03-22	2010	11.3333	1	2010	11.3333	11.4167	7	Odense Boldklub	9	Denmark	3
9	Denmark	3	Europe	1667	Robert Skov	1899 Hoffenheim	3	Midfield	1996-05-20	2010	14.1667	2	2010	14.1667	14.25	7	Silkeborg	9	Denmark	3
9	Denmark	3	Europe	1667	Yussuf Poulsen	RB Leipzig	4	Attack	1994-06-15	2011	17.0833	3	2011	17.0833	17.1667	7	Lyngby BK	9	Denmark	3
9	Denmark	3	Europe	1667	Mathias Jensen	Brentford	3	Midfield	1996-01-01	2011	15.5	2	2011	15.5	15.5833	7	FC Nordsjaelland	9	Denmark	3
9	Denmark	3	Europe	1667	Jonas Wind	VfL Wolfsburg	4	Attack	1999-02-07	2012	13.4167	2	2012	13.4167	13.5	7	Copenhagen	9	Denmark	3
9	Denmark	3	Europe	1667	Andreas Skov Olsen	Club Brugge	3	Midfield	1999-12-29	2012	12.5833	2	2012	12.5833	12.6667	7	FC Nordsjaelland	9	Denmark	3
9	Denmark	3	Europe	1667	Jesper Lindstrom	Eintracht Frankfurt	3	Midfield	2000-02-29	2012	12.4167	2	2012	12.4167	12.5	7	Brondby	9	Denmark	3
9	Denmark	3	Europe	1667	Victor Nelsson	Galatasaray	2	Defence	1998-10-14	2012	13.75	2	2012	13.75	13.8333	7	FC Nordsjaelland	9	Denmark	3
9	Denmark	3	Europe	1667	Rasmus Kristensen	Leeds United	2	Defence	1997-07-11	2012	15	2	2012	15	15.0833	7	FC Midtjylland	9	Denmark	3
9	Denmark	3	Europe	1667	Alexander Bah	Benfica	2	Defence	1997-12-09	2013	15.5833	2	2013	15.5833	15.6667	7	Naesby	9	Denmark	3
9	Denmark	3	Europe	1667	Mikkel Damsgaard	Brentford	3	Midfield	2000-07-03	2014	14	2	2014	14	14.0833	7	FC Nordsjaelland	9	Denmark	3
10	England	3	Europe	1728	Kyle Walker	Manchester City	2	Defence	1990-05-28	1997	7.25	1	1997	7.25	7.25	8	Sheffield United	10	England	3
10	England	3	Europe	1728	Jordan Henderson	Liverpool	3	Midfield	1990-06-17	1998	8.16667	1	1998	8.16667	8.16667	8	Sunderland	10	England	3
10	England	3	Europe	1728	Kieran Trippier	Newcastle	2	Defence	1990-09-19	1999	8.91667	1	1999	8.91667	8.91667	8	Manchester United	10	England	3
10	England	3	Europe	1728	Jack Grealish	Manchester City	4	Attack	1995-09-10	2001	5.91667	1	2001	5.91667	5.91667	8	Aston Villa	10	England	3
10	England	3	Europe	1728	Harry Kane	Tottenham	4	Attack	1993-07-28	2001	8.08333	1	2001	8.08333	8.08333	8	Arsenal	10	England	3
10	England	3	Europe	1728	John Stones	Manchester City	2	Defence	1994-05-28	2001	7.25	1	2001	7.25	7.25	8	Barnsley	10	England	3
10	England	3	Europe	1728	Jordan Pickford	Everton	1	Goal	1994-03-07	2002	8.41667	1	2002	8.41667	8.41667	8	Sunderland	10	England	3
10	England	3	Europe	1728	Nick Pope	Newcastle	1	Goal	1992-04-19	2002	10.3333	1	2002	10.3333	10.3333	8	Ipswich Town	10	England	3
10	England	3	Europe	1728	Luke Shaw	Manchester United	2	Defence	1995-07-12	2002	7.08333	1	2002	7.08333	7.08333	8	Southhampton	10	England	3
10	England	3	Europe	1728	Raheem Sterling	Chelsea	4	Attack	1994-12-08	2003	8.66667	1	2003	8.66667	8.66667	8	Queens Park Rangers	10	England	3
10	England	3	Europe	1728	Eric Dier	Tottenham	2	Defence	1994-01-15	2003	9.58333	1	2003	9.58333	9.58333	8	Sporting clube du Portugal	20	Portugal	3
10	England	3	Europe	1728	Harry Maguire	Manchester United	2	Defence	1993-03-05	2004	11.4167	1	2004	11.4167	11.4167	8	Barnsley	10	England	3
10	England	3	Europe	1728	Trent Alexander-Arnold	Liverpool	2	Defence	1998-10-07	2004	5.83333	1	2004	5.83333	5.83333	8	Liverpool	10	England	3
10	England	3	Europe	1728	Marcus Rashford	Manchester United	4	Attack	1997-10-31	2005	7.83333	1	2005	7.83333	7.83333	8	Manchester United	10	England	3
10	England	3	Europe	1728	Mason Mount	Chelsea	3	Midfield	1999-01-10	2005	6.58333	1	2005	6.58333	6.58333	8	Chelsea	10	England	3
10	England	3	Europe	1728	Conor Coady	Everton	2	Defence	1993-02-25	2005	12.5	2	2005	12.5	12.5	8	Liverpool	10	England	3
10	England	3	Europe	1728	Declan Rice	West Ham	3	Midfield	1999-01-14	2006	7.58333	1	2006	7.58333	7.58333	8	Chelsea	10	England	3
10	England	3	Europe	1728	Bukayo Saka	Arsenal	4	Attack	2001-09-05	2008	6.91667	1	2008	6.91667	6.91667	8	Arsenal	10	England	3
10	England	3	Europe	1728	Aaron Ramsdale	Arsenal	1	Goal	1998-05-14	2008	10.25	1	2008	10.25	10.25	8	Bolton Wanderers	10	England	3
10	England	3	Europe	1728	Conor Gallagher	Chelsea	3	Midfield	2000-02-06	2008	8.5	1	2008	8.5	8.5	8	Chelsea	10	England	3
10	England	3	Europe	1728	Phil Foden	Manchester City	4	Attack	2000-05-28	2009	9.25	1	2009	9.25	9.25	8	Manchester City	10	England	3
10	England	3	Europe	1728	Callum Wilson	Newcastle	4	Attack	1992-02-27	2009	17.5	3	2009	17.5	17.5	8	Coventry City	10	England	3
10	England	3	Europe	1728	Kalvin Phillips	Manchester City	3	Midfield	1995-12-02	2010	14.6667	2	2010	14.6667	14.6667	8	Lees United	10	England	3
10	England	3	Europe	1728	Jude Bellingham	Dortmund	3	Midfield	2003-06-29	2010	7.16667	1	2010	7.16667	7.16667	8	Birmingham City	10	England	3
10	England	3	Europe	1728	James Maddison	Leicester City	3	Midfield	1996-11-23	2013	16.75	3	2013	16.75	16.75	8	Coventry City	10	England	3
11	Ecuador	1	South-America	1464	Hernán Galíndez	Aucas	1	Goal	1987-03-30	1997	10.4167	1	1997	10.4167	10.4167	8	Rosario Central	1	Argentina	1
11	Ecuador	1	South-America	1464	Ángel Mena	Leon	3	Midfield	1988-01-21	2004	16.0833	3	2004	16.0833	16.5833	2	Emelec	11	Ecuador	1
11	Ecuador	1	South-America	1464	Enner Valencia	Fenerbahçe	4	Attack	1989-11-04	2005	15.25	2	2005	15.25	15.75	2	Emelec	11	Ecuador	1
11	Ecuador	1	South-America	1464	Xavier Arreaga	Seattle Sounders FC	2	Defence	1994-09-28	2005	10.4167	1	2005	10.4167	10.9167	2	Union Espanola de Guayaquil	11	Ecuador	1
11	Ecuador	1	South-America	1464	Romario Ibarra	Pachuca	3	Midfield	1994-09-24	2006	11.4167	1	2006	11.4167	11.9167	2	Valle del Chota	11	Ecuador	1
11	Ecuador	1	South-America	1464	Alexander Domínguez	LDU Quito	1	Goal	1987-06-05	2006	18.6667	3	2006	18.6667	19.1667	2	LDU Quito	11	Ecuador	1
11	Ecuador	1	South-America	1464	Robert Arboleda	São Paulo	2	Defence	1991-10-22	2007	15.3333	2	2007	15.3333	15.8333	2	Olmedo	11	Ecuador	1
11	Ecuador	1	South-America	1464	Carlos Gruezo	FC Augsburg	3	Midfield	1995-04-19	2008	12.8333	2	2008	12.8333	13.3333	2	LDU Quito	11	Ecuador	1
11	Ecuador	1	South-America	1464	Ayrton Preciado	Santos Laguna	3	Midfield	1994-07-17	2008	13.5833	2	2008	13.5833	14.0833	2	Deportivo Quito	11	Ecuador	1
11	Ecuador	1	South-America	1464	Jeremy Sarmiento	Brighton & Hove Albion	3	Midfield	2002-06-16	2009	7.16667	1	2009	7.16667	7.16667	8	Charlton Athletic	10	England	3
11	Ecuador	1	South-America	1464	Sebas Mendez	FC Los Angeles	3	Midfield	1997-04-26	2010	12.8333	2	2010	12.8333	13.3333	2	Norte America	11	Ecuador	1
11	Ecuador	1	South-America	1464	Willian Pacho	Antwerpen	2	Defence	2001-10-16	2011	9.33333	1	2011	9.33333	9.83333	2	Independiente Valle	11	Ecuador	1
11	Ecuador	1	South-America	1464	Gonzalo Plata	Valladolid	3	Midfield	2000-11-01	2011	10.25	1	2011	10.25	10.75	2	LDU Quito	11	Ecuador	1
11	Ecuador	1	South-America	1464	Alan Franco	Talleres	3	Midfield	1998-08-21	2011	12.5	2	2011	12.5	13	2	Norte America	11	Ecuador	1
11	Ecuador	1	South-America	1464	Piero Hincapié	Bayer Leverkusen	2	Defence	2002-01-09	2012	10.0833	1	2012	10.0833	10.5833	2	Norte America	11	Ecuador	1
11	Ecuador	1	South-America	1464	Diego Palacios	FC Los Angeles	2	Defence	1999-07-12	2012	12.5833	2	2012	12.5833	13.0833	2	SD Aucas	11	Ecuador	1
11	Ecuador	1	South-America	1464	Djorkaeff Reasco	Newell’s Old Boys	4	Attack	1999-01-18	2012	13.0833	2	2012	13.0833	13.5833	2	LDU Quito	11	Ecuador	1
11	Ecuador	1	South-America	1464	Jackson Porozo	Troyes	2	Defence	2000-08-04	2012	11.5	1	2012	11.5	12	2	LDU Quito	11	Ecuador	1
11	Ecuador	1	South-America	1464	Felix Torres	Santos Laguna	2	Defence	1997-01-11	2013	16.0833	3	2013	16.0833	16.5833	2	Alianza del Palion	11	Ecuador	1
11	Ecuador	1	South-America	1464	José Cifuentes	FC Los Angeles	3	Midfield	1999-03-12	2013	13.9167	2	2013	13.9167	14.4167	2	Universidad Catolica	11	Ecuador	1
11	Ecuador	1	South-America	1464	Michaël Estrada	Cruz Azul	4	Attack	1996-04-07	2013	16.8333	3	2013	16.8333	17.3333	2	Macara	11	Ecuador	1
11	Ecuador	1	South-America	1464	Kevin Rodriguez	Imbabura	4	Attack	2000-03-04	2013	12.9167	2	2013	12.9167	13.4167	2	Imbabura	11	Ecuador	1
11	Ecuador	1	South-America	1464	Pervis Estupiñán	Brighton & Hove Albion	2	Defence	1998-01-21	2014	16.0833	3	2014	16.0833	16.5833	2	LDU Quito	11	Ecuador	1
11	Ecuador	1	South-America	1464	Angelo Preciado	Genk	2	Defence	1998-02-18	2014	16	3	2014	16	16.5	2	America de Quito	11	Ecuador	1
11	Ecuador	1	South-America	1464	Moises Caicedo	Brighton & Hove Albion	3	Midfield	2001-11-02	2014	12.25	2	2014	12.25	12.75	2	Independiente de Valle	11	Ecuador	1
11	Ecuador	1	South-America	1464	Moisés Ramírez	Independiente del Valle	1	Goal	2000-09-09	2016	15.4167	2	2016	15.4167	15.9167	2	Independiente DV	11	Ecuador	1
12	France	3	Europe	1760	Hugo Lloris	Tottenham Hotspur	1	Goal	1986-12-26	1997	10.6667	1	1997	10.6667	10.6667	8	Nice	12	France	3
12	France	3	Europe	1760	Olivier Giroud	AC Milan	4	Attack	1986-09-30	1999	12.9167	2	1999	12.9167	12.9167	8	Grenoble	12	France	3
12	France	3	Europe	1760	Steve Mandanda	Olympique Marseille	1	Goal	1985-03-28	2000	15.4167	2	2000	15.4167	15.4167	8	Le Havre	12	France	3
12	France	3	Europe	1760	Raphael Varane	Manchester United	2	Defence	1993-04-25	2002	9.33333	1	2002	9.33333	9.33333	8	Lens	12	France	3
12	France	3	Europe	1760	Jordan Veretout	Olympique Marseille	3	Midfield	1993-03-01	2003	10.4167	1	2003	10.4167	10.4167	8	Nantes	12	France	3
12	France	3	Europe	1760	Kingsley Coman	Bayern München	4	Attack	1996-06-13	2004	8.16667	1	2004	8.16667	8.16667	8	PSG	12	France	3
12	France	3	Europe	1760	Benjamin Pavard	Bayern München	2	Defence	1996-03-28	2005	9.41667	1	2005	9.41667	9.41667	8	Lille	12	France	3
12	France	3	Europe	1760	Matteo Guendouzi	Olympique Marseille	3	Midfield	1999-04-14	2005	6.33333	1	2005	6.33333	6.33333	8	PSG	12	France	3
12	France	3	Europe	1760	Antoine Griezmann	Atlético Madrid	4	Attack	1991-03-21	2005	14.4167	2	2005	14.4167	14.4167	8	Real Sociedad	12	France	3
12	France	3	Europe	1760	Alphonse Areola	West Ham United	1	Goal	1993-02-27	2006	13.5	2	2006	13.5	13.5	8	PSG	12	France	3
12	France	3	Europe	1760	Lucas Hernandez	Bayern München	2	Defence	1996-02-14	2007	11.5	1	2007	11.5	11.5	8	Real Madrid	26	Spain	3
12	France	3	Europe	1760	Theo Hernandez	AC Milan	2	Defence	1997-10-06	2007	9.83333	1	2007	9.83333	9.83333	8	Atletico Madrid	26	Spain	3
12	France	3	Europe	1760	Adrien Rabiot	Juventus	3	Midfield	1995-04-03	2008	13.3333	2	2008	13.3333	13.3333	8	Manchester City	10	England	3
12	France	3	Europe	1760	Ibrahima Konaté	Liverpool	2	Defence	1999-05-25	2009	10.25	1	2009	10.25	10.25	8	Paris FC	12	France	3
12	France	3	Europe	1760	Ousmane Dembele	Barcelona	4	Attack	1997-05-15	2010	13.25	2	2010	13.25	13.25	8	Rennes	12	France	3
12	France	3	Europe	1760	Aurelién Tchouameni	Real Madrid	3	Midfield	2000-01-27	2011	11.5833	1	2011	11.5833	11.5833	8	Bordeaux	12	France	3
12	France	3	Europe	1760	Marcus Thuram	Borussia Mönchengladbach	4	Attack	1997-08-06	2012	15	2	2012	15	15	8	Sochaux	12	France	3
12	France	3	Europe	1760	Dayot Upamecano	Bayern München	2	Defence	1998-10-27	2013	14.8333	2	2013	14.8333	14.8333	8	Valenciennes	12	France	3
12	France	3	Europe	1760	Jules Koundé	Barcelona	2	Defence	1998-11-12	2013	14.75	2	2013	14.75	14.75	8	Bordeaux	12	France	3
12	France	3	Europe	1760	Youssouf Fofana	AS Monaco	3	Midfield	1999-01-10	2013	14.5833	2	2013	14.5833	14.5833	8	Red Star	12	France	3
12	France	3	Europe	1760	Eduardo Camavinga	Real Madrid	3	Midfield	2002-11-10	2013	10.75	1	2013	10.75	10.75	8	Rennes	12	France	3
12	France	3	Europe	1760	Kylian Mbappé	Paris Saint-Germain	4	Attack	1998-12-20	2009	10.6667	1	2013	14.6667	14.6667	8	Monaco	12	France	3
12	France	3	Europe	1760	Axel Disasi	AS Monaco	2	Defence	1998-03-11	2014	16.4167	3	2014	16.4167	16.4167	8	Paris FC	12	France	3
12	France	3	Europe	1760	Randal Kolo Muani	Eintracht Frankfurt	4	Attack	1998-12-05	2015	16.6667	3	2015	16.6667	16.6667	8	Nantes	12	France	3
12	France	3	Europe	1760	William Saliba	Arsenal	2	Defence	2001-03-24	2016	15.4167	2	2016	15.4167	15.4167	8	Saint-Etienne	12	France	3
13	Germany	3	Europe	1650	Manuel Neuer	Bayern M	1	Goal	1986-03-27	1991	5.41667	1	1991	5.41667	5.41667	8	Schalke	13	Germany	3
13	Germany	3	Europe	1650	Marc-Andre ter Stegen	FC Barcelona	1	Goal	1992-04-30	1996	4.33333	1	1996	4.33333	4.33333	8	1. FC Kaiserslautern	13	Germany	3
13	Germany	3	Europe	1650	Ilkay Gündogan	Man City	3	Midfield	1990-10-24	1998	7.83333	1	1998	7.83333	7.83333	8	1899 Hoffenheim	13	Germany	3
13	Germany	3	Europe	1650	Thomas Müller	Bayern M	4	Attack	1989-09-13	2000	10.9167	1	2000	10.9167	10.9167	8	VfB Stuttgart	13	Germany	3
13	Germany	3	Europe	1650	Leon Goretzka	Bayern M	3	Midfield	1995-02-06	2001	6.5	1	2001	6.5	6.5	8	Alemannia Aachen	13	Germany	3
13	Germany	3	Europe	1650	Mario Götze	Eintracht Frankfurt	3	Midfield	1992-06-03	2001	9.16667	1	2001	9.16667	9.16667	8	VfL Bochum	13	Germany	3
13	Germany	3	Europe	1650	Jonas Hofmann	Bor Monchengladbach	3	Midfield	1992-07-14	2004	12.0833	2	2004	12.0833	12.0833	8	VfL Wolfsburg	13	Germany	3
13	Germany	3	Europe	1650	Kevin Trapp	Eintracht Frankfurt	1	Goal	1990-07-08	2005	15.0833	2	2005	15.0833	15.0833	8	Schalke 04	13	Germany	3
13	Germany	3	Europe	1650	Matthias Ginter	SC Freibrug	2	Defence	1994-01-19	2005	11.5833	1	2005	11.5833	11.5833	8	Greuther Fürth	13	Germany	3
13	Germany	3	Europe	1650	Leroy Sane	Bayern M	4	Attack	1996-01-11	2005	9.58333	1	2005	9.58333	9.58333	8	Chelsea	13	Germany	3
13	Germany	3	Europe	1650	David Raum	RB Leipzig	2	Defence	1998-04-22	2006	8.33333	1	2006	8.33333	8.33333	8	Borussia Dortmund	13	Germany	3
13	Germany	3	Europe	1650	Niklas Süle	Borussia Dortmund	2	Defence	1995-09-03	2006	10.9167	1	2006	10.9167	10.9167	8	VfB Stuttgart	13	Germany	3
13	Germany	3	Europe	1650	Christian Günter	SC Freibrug	2	Defence	1993-02-28	2006	13.5	2	2006	13.5	13.5	8	VfL Bochum	13	Germany	3
13	Germany	3	Europe	1650	Niclas Füllkrug	Werder Bremen	4	Attack	1993-02-09	2006	13.5	2	2006	13.5	13.5	8	FC Schalke 04	13	Germany	3
13	Germany	3	Europe	1650	Serge Gnabry	Bayern M	4	Attack	1995-07-14	2006	11.0833	1	2006	11.0833	11.0833	8	Werder Bremen	13	Germany	3
13	Germany	3	Europe	1650	Joshua Kimmich	Bayern M	3	Midfield	1995-02-08	2007	12.5	2	2007	12.5	12.5	8	Borussia Mönchengladbach	13	Germany	3
13	Germany	3	Europe	1650	Antonio Rüdiger	Real Madrid	2	Defence	1993-03-03	2008	15.4167	2	2008	15.4167	15.4167	8	Mönchengladbach	13	Germany	3
13	Germany	3	Europe	1650	Thilo Kehrer	West Ham United	2	Defence	1996-09-21	2010	13.9167	2	2010	13.9167	13.9167	8	SC Freiburg	13	Germany	3
13	Germany	3	Europe	1650	Lukas Klostermann	RB Leipzig	2	Defence	1996-06-03	2010	14.1667	2	2010	14.1667	14.1667	8	Eintracht Frankfurt	13	Germany	3
13	Germany	3	Europe	1650	Kai Havertz	Chelsea	3	Midfield	1999-06-11	2010	11.1667	1	2010	11.1667	11.1667	8	VfB Stuttgart	13	Germany	3
13	Germany	3	Europe	1650	Karim Adeyemi	Red Bull Salzburg	4	Attack	2002-01-18	2010	8.58333	1	2010	8.58333	8.58333	8	Schalke 04	13	Germany	3
13	Germany	3	Europe	1650	Julian Brandt	Borussia Dortmund	3	Midfield	1996-05-02	2011	15.25	2	2011	15.25	15.25	8	Borussia Dortmund	13	Germany	3
13	Germany	3	Europe	1650	Jamal Musiala	Bayern M	4	Attack	2003-02-26	2011	8.5	1	2011	8.5	8.5	8	Bayern München	13	Germany	3
13	Germany	3	Europe	1650	Armel Bella-Kotchap	Southampton	2	Defence	2001-12-11	2012	10.6667	1	2012	10.6667	10.6667	8	Karlsruher SC	13	Germany	3
13	Germany	3	Europe	1650	Youssoufa Moukoko	Borussia Dortmund	4	Attack	2004-11-20	2014	9.75	1	2014	9.75	9.75	8	Bayern Munchen	13	Germany	3
13	Germany	3	Europe	1650	Nico Schlotterbeck	Borussia Dortmund	2	Defence	1999-12-01	2015	15.6667	2	2015	15.6667	15.6667	8	SC Freiburg	13	Germany	3
14	Ghana	5	Africa	1393	André Ayew	Al-Sadd	4	Attack	1989-12-17	1996	6.66667	1	1996	6.66667	6.66667	8	TSV 1860 Munchen	13	Germany	3
14	Ghana	5	Africa	1393	Denis Odoi	Club Brugge	2	Defence	1988-05-27	1998	10.1667	1	1998	10.1667	10.25	7	Anderlecht	3	Belgium	3
14	Ghana	5	Africa	1393	Jordan Ayew	Crystal Palace	4	Attack	1991-09-11	2006	14.9167	2	2000	8.91667	8.91667	8	Marseille	12	France	3
14	Ghana	5	Africa	1393	Alexander Djiku	Strasbourg	2	Defence	1994-08-09	2006	12	2	2006	12	12	8	S.C. Bastia	12	France	3
14	Ghana	5	Africa	1393	Tariq Lamptey	Brighton & Hove Albion	2	Defence	2000-09-30	2008	7.91667	1	2008	7.91667	7.91667	8	Chelsea	10	England	3
14	Ghana	5	Africa	1393	Elisha Owusu	Gent	3	Midfield	1997-11-07	2010	12.75	2	2010	12.75	12.75	8	Lyon	12	France	3
14	Ghana	5	Africa	1393	Baba Rahman	Reading	2	Defence	1994-07-02	2010	15.6667	2	2010	15.6667	16.0833	3	Dreams FC	14	Ghana	5
14	Ghana	5	Africa	1393	Daniel Amartey	Leicester City	2	Defence	1994-12-21	2010	15.25	2	2010	15.25	15.6667	3	International allies	14	Ghana	5
14	Ghana	5	Africa	1393	Thomas Partey	Arsenal	3	Midfield	1993-06-13	2012	19.1667	3	2012	19.1667	19.1667	8	Leganes	26	Spain	3
14	Ghana	5	Africa	1393	Joseph Aidoo	Celta Vigo	2	Defence	1995-09-29	2013	17.5	3	2012	16.5	16.9167	3	Inter Allies	14	Ghana	5
14	Ghana	5	Africa	1393	Iñaki Williams	Athletic Bilbao	4	Attack	1994-06-15	2012	17.75	3	2012	17.75	18.1667	3	Athletic Bilbao	14	Ghana	5
14	Ghana	5	Africa	1393	Mohammed Kudus	Ajax	3	Midfield	2000-08-02	2010	9.58333	1	2012	11.5833	12	3	Right to dream academy	14	Ghana	5
14	Ghana	5	Africa	1393	Kamal Sowah	Club Brugge	3	Midfield	2000-01-09	2012	12.1667	2	2012	12.1667	12.5833	3	Right to dream academy	14	Ghana	5
14	Ghana	5	Africa	1393	Alidu Seidu	Clermont	2	Defence	2000-06-04	2012	11.75	1	2012	11.75	12.1667	3	JMG academy	14	Ghana	5
14	Ghana	5	Africa	1393	Lawrence Ati-Zigi	St. Gallen	1	Goal	1996-11-29	2013	16.75	3	2013	16.75	16.75	8	FC St. Pauli	13	Germany	3
14	Ghana	5	Africa	1393	Mohammed Salisu	Southampton	2	Defence	1999-04-17	2013	13.9167	2	2013	13.9167	14.3333	3	West African Football Academy	14	Ghana	5
14	Ghana	5	Africa	1393	Abdul Manaf Nurudeen	Eupen	1	Goal	1999-02-08	2013	14.5	2	2013	14.5	14.5	8	Aspire academy	21	Qatar	2
14	Ghana	5	Africa	1393	Daniel-Kofi Kyereh	SC Freiburg	3	Midfield	1996-03-08	2014	18.4167	3	2014	18.4167	18.4167	8	VFL Wolfsburg	13	Germany	3
14	Ghana	5	Africa	1393	Salis Abdul Samed	Lens	3	Midfield	2000-03-26	2019	19.4167	3	2019	19.4167	19.4167	8	Clermont Foot	12	France	3
14	Ghana	5	Africa	1393	Kamaldeen Sulemana	Rennes	3	Midfield	2002-02-15	2014	12.0833	2	2014	12.0833	12.5	3	JMG academy	14	Ghana	5
14	Ghana	5	Africa	1393	Abdul Fatawu Issahaku	Sporting CP	3	Midfield	2004-03-08	2019	15	2	2016	12	12.4167	3	Steadfast	14	Ghana	5
14	Ghana	5	Africa	1393	Ibrahim Danlad	Asante Kotoko	1	Goal	2002-12-02	2016	13.25	2	2016	13.25	13.6667	3	Asante Kotoko	14	Ghana	5
14	Ghana	5	Africa	1393	Gideon Mensah	Auxerre	2	Defence	1998-07-18	2015	16.6667	3	2016	17.6667	18.0833	3	WAFA	14	Ghana	5
14	Ghana	5	Africa	1393	Osman Bukari	Red Star Belgrade	3	Midfield	1998-12-13	2017	18.25	3	2017	18.25	18.6667	3	Accra Lions	14	Ghana	5
14	Ghana	5	Africa	1393	Antoine Semenyo	Bristol City	4	Attack	2000-01-07	2017	17.5833	3	2017	17.5833	17.5833	8	Bristol Cty	10	England	3
14	Ghana	5	Africa	1393	Daniel Afriyie	Hearts of Oak	3	Midfield	2001-06-26	2016	14.75	2	2016	14.75	15.1667	3	Galaxi United	14	Ghana	5
15	Iran	2	Asia	1565	Ehsan Hajsafi	AEK Athene	2	Defence	1990-02-25	2000	10.4167	1	2000	10.4167	10.5	7	Sepahan	15	Iran	2
15	Iran	2	Asia	1565	Saman Ghoddos	Brentford	3	Midfield	1993-09-06	2004	10.5833	1	2004	10.5833	10.9167	4	FC Mälmo	41	Sweden	3
15	Iran	2	Asia	1565	Ali Karimi	Kayserispor	3	Midfield	1994-02-11	2004	10.4167	1	2004	10.4167	10.5	7	Sepahan	15	Iran	2
15	Iran	2	Asia	1565	Rouzbeh Cheshmi	Esteghlal	2	Defence	1993-07-24	2005	12	2	2005	12	12.0833	7	Paykan FC	15	Iran	2
15	Iran	2	Asia	1565	Mehdi Taremi	Porto	4	Attack	1992-07-18	2002	10	1	2006	14	14.0833	7	Iranjavan	15	Iran	2
15	Iran	2	Asia	1565	Karim Ansarifard	Omonia	4	Attack	1990-04-03	2000	10.25	1	2006	16.25	16.3333	7	Saipa	15	Iran	2
15	Iran	2	Asia	1565	Amir Abedzadeh	Ponferradina	1	Goal	1993-04-26	2006	13.25	2	2006	13.25	13.3333	7	Persepolis F.C.	15	Iran	2
15	Iran	2	Asia	1565	Alireza Beiranvand	Persepolis	1	Goal	1992-09-21	2007	14.8333	2	2007	14.8333	14.9167	7	Vahdat	15	Iran	2
15	Iran	2	Asia	1565	Milad Mohammadi	AEK Athene	2	Defence	1993-09-29	2007	13.8333	2	2007	13.8333	13.9167	7	Persepolis F.C.	15	Iran	2
15	Iran	2	Asia	1565	Ali Gholizadeh	Charleroi	3	Midfield	1996-03-10	2007	11.3333	1	2007	11.3333	11.4167	7	Saipa	15	Iran	2
15	Iran	2	Asia	1565	Shojae Khalilzadeh	Al-Ahli Doha	2	Defence	1989-05-14	2005	16.1667	3	2008	19.1667	19.25	7	Mes Rafsanjan F.C.	15	Iran	2
15	Iran	2	Asia	1565	Alireza Jahanbakhsh	Feyenoord	3	Midfield	1993-08-11	2008	14.9167	2	2008	14.9167	15	7	Damash Gilan	15	Iran	2
15	Iran	2	Asia	1565	Vahid Amiri	Persepolis	3	Midfield	1988-04-02	2008	20.25	3	2008	20.25	20.3333	7	Datis	15	Iran	2
15	Iran	2	Asia	1565	Hossein Kanaanizadegan	Al-Ahli Doha	2	Defence	1994-03-23	2009	15.3333	2	2009	15.3333	15.4167	7	Persepolis F.C.	15	Iran	2
15	Iran	2	Asia	1565	Majid Hosseini	Kayserispor	2	Defence	1996-06-20	2009	13.0833	2	2009	13.0833	13.1667	7	Saipa	15	Iran	2
15	Iran	2	Asia	1565	Ahmad Nourollahi	Shabab Al-Ahli	3	Midfield	1993-02-01	2009	16.4167	3	2009	16.4167	16.5	7	Foolad Yazd	15	Iran	2
15	Iran	2	Asia	1565	Ramin Rezaeian	sepahan	2	Defence	1990-03-21	2002	12.3333	2	2009	19.3333	19.4167	7	Saba Qon	15	Iran	2
15	Iran	2	Asia	1565	Saeid Ezatolahi	Vejle	3	Midfield	1996-10-01	2010	13.75	2	2010	13.75	13.8333	7	Malavan	15	Iran	2
15	Iran	2	Asia	1565	Morteza Pouraliganji	Persepolis	2	Defence	1992-04-19	2005	13.25	2	2010	18.25	18.3333	7	Naft Tehran	15	Iran	2
15	Iran	2	Asia	1565	Sardar Azmoun	Bayer Leverkusen	4	Attack	1995-01-01	2009	14.5	2	2010	15.5	15.5833	7	Sepahan	15	Iran	2
15	Iran	2	Asia	1565	Sadegh Moharrami	Dinamo Zagreb	2	Defence	1996-03-01	2012	16.3333	3	2012	16.3333	16.4167	7	Malavan	15	Iran	2
15	Iran	2	Asia	1565	Payam Niazmand	sepahan	1	Goal	1995-04-06	2012	17.25	3	2012	17.25	17.3333	7	Paykan FC	15	Iran	2
15	Iran	2	Asia	1565	Mehdi Torabi	Persepolis	3	Midfield	1994-09-10	2012	17.8333	3	2012	17.8333	17.9167	7	Saipa	15	Iran	2
15	Iran	2	Asia	1565	Hossein Hosseini	Esteghlal	1	Goal	1992-06-30	2006	14.0833	2	2012	20.0833	20.1667	7	Esteghal	15	Iran	2
15	Iran	2	Asia	1565	Abolfazl Jalali	Esteghlal	2	Defence	1998-06-26	2016	18.0833	3	2016	18.0833	18.1667	7	Saipa	15	Iran	2
16	Japan	2	Asia	1560	Eiji Kawashima	Strasbourg	1	Goal	1983-03-20	2001	18.4167	3	1995	12.4167	12.4167	8	Omiya Ardija	16	Japan	2
16	Japan	2	Asia	1560	Shuichi Gonda	Shimizu S-Pulse	1	Goal	1989-03-03	2001	12.4167	2	2001	12.4167	12.4167	8	Fc Tokyo	16	Japan	2
16	Japan	2	Asia	1560	Maya Yoshida	Schalke 04	2	Defence	1988-08-24	2001	13	2	2001	13	13	8	Nagoya Grampus	16	Japan	2
16	Japan	2	Asia	1560	Yuto Nagatomo	FC Tokio	2	Defence	1986-09-12	2002	15.9167	2	2002	15.9167	15.9167	8	Higashi Fukuoka Highschool	16	Japan	2
16	Japan	2	Asia	1560	Hiroki Sakai	Urawa Red Diamonds	2	Defence	1990-04-12	2003	13.3333	2	2003	13.3333	13.3333	8	Kashiwa Reysol	16	Japan	2
16	Japan	2	Asia	1560	Ko Itakura	Bor Mönchengladbach	2	Defence	1997-01-27	2006	9.58333	1	2006	9.58333	9.58333	8	Kawasaki Frontale	16	Japan	2
16	Japan	2	Asia	1560	Kaoru Mitoma	Brighton & Hove Albion	3	Midfield	1997-05-20	2007	10.25	1	2007	10.25	10.25	8	Kawasaki Frontale	16	Japan	2
16	Japan	2	Asia	1560	Takumi minamino	Monaco	3	Midfield	1995-01-16	2007	12.5833	2	2007	12.5833	12.5833	8	Cerezo Osaka	16	Japan	2
16	Japan	2	Asia	1560	Ao Tanaka	Fortuna Dusseldorf	3	Midfield	1998-09-10	2007	8.91667	1	2007	8.91667	8.91667	8	Kawasaki Frontale	16	Japan	2
16	Japan	2	Asia	1560	Wataru Endo	VfB Stuttgart	3	Midfield	1993-02-09	2008	15.5	2	2008	15.5	15.5	8	Shonan Bellmare	16	Japan	2
16	Japan	2	Asia	1560	Gaku Shibasaki	Leganés	3	Midfield	1992-05-28	2008	16.25	3	2008	16.25	16.25	8	Aomori Yamada High School	16	Japan	2
16	Japan	2	Asia	1560	Takefusa Kubo	Real Sociedad	3	Midfield	2001-06-04	2008	7.16667	1	2008	7.16667	7.16667	8	Tokyo Verdy	16	Japan	2
16	Japan	2	Asia	1560	Daichi Kamada	Eintracht Frankfurt	3	Midfield	1996-08-05	2009	13	2	2009	13	13	8	Gamba Osaka	16	Japan	2
16	Japan	2	Asia	1560	Takehiro Tomiyasu	Arsenal	2	Defence	1998-11-05	2009	10.75	1	2009	10.75	10.75	8	Avispa Fukuoka	16	Japan	2
16	Japan	2	Asia	1560	Shogo Taniguchi	Kawasaki Frontale	2	Defence	1991-07-15	2010	19.0833	3	2010	19.0833	19.0833	8	Tsuguba University	16	Japan	2
16	Japan	2	Asia	1560	Takuma Asano	VfL Bochum	4	Attack	1994-11-10	2010	15.75	2	2010	15.75	15.75	8	Yokkai Chuo Technical	16	Japan	2
16	Japan	2	Asia	1560	Daniël Schmidt	Sint-Truiden	1	Goal	1992-02-03	2010	18.5	3	2010	18.5	18.5	8	Chuo University	16	Japan	2
16	Japan	2	Asia	1560	Ritsu Doan	SC Freiburg	3	Midfield	1998-06-16	2011	13.1667	2	2011	13.1667	13.1667	8	Gamba Osaka	16	Japan	2
16	Japan	2	Asia	1560	Junya Ito	Reims	3	Midfield	1993-03-09	2011	18.4167	3	2011	18.4167	18.4167	8	Kanagawa University	16	Japan	2
16	Japan	2	Asia	1560	Miki Yamane	Kawasaki frontale	2	Defence	1993-12-22	2012	18.6667	3	2012	18.6667	18.6667	8	Toin University of Yokohama	16	Japan	2
16	Japan	2	Asia	1560	Daizen Maeda	Celtic	4	Attack	1997-10-20	2013	15.8333	2	2013	15.8333	15.8333	8	Yamanashi Gakuen University High School	16	Japan	2
16	Japan	2	Asia	1560	Hidemasa Morita	Sporting CP	3	Midfield	1995-05-10	2014	19.25	3	2014	19.25	19.25	8	Ryutsu Keizai University	16	Japan	2
16	Japan	2	Asia	1560	Shuto Machino	Shonan Bellmare	4	Attack	1999-09-30	2015	15.9167	2	2015	15.9167	15.9167	8	Riseisha High School	16	Japan	2
16	Japan	2	Asia	1560	Yuki Soma	Nagoya Grampus	3	Midfield	1997-02-25	2015	18.5	3	2015	18.5	18.5	8	Waseda University	16	Japan	2
16	Japan	2	Asia	1560	Hiroki Ito	VfB Stuttgart	2	Defence	1999-05-12	2015	16.25	3	2015	16.25	16.25	8	Jubilo Iwata	16	Japan	2
16	Japan	2	Asia	1560	Ayase Ueda	Cercle Brugge	4	Attack	1998-08-28	2017	19	3	2017	19	19	8	Hosei University	16	Japan	2
17	Mexico	4	North, Central America and Caribbean	1645	Andres Guardado (C)	Echte Betis	3	Midfield	1986-09-28	1993	6.83333	1	1993	6.83333	6.91667	7	Atlas	17	Mexico	4
17	Mexico	4	North, Central America and Caribbean	1645	Raúl Jiménez	Wolverhampton W	4	Attack	1991-05-05	1999	8.16667	1	1999	8.16667	8.25	7	Club América	17	Mexico	4
17	Mexico	4	North, Central America and Caribbean	1645	Alfredo Talavera	Juárez	1	Goal	1982-09-18	2000	17.8333	3	2000	17.8333	17.9167	7	Guadalajara	17	Mexico	4
17	Mexico	4	North, Central America and Caribbean	1645	Héctor Moreno	Monterrey	2	Defence	1988-01-17	2003	15.5	2	2003	15.5	15.5833	7	Club Universidad Nacional	17	Mexico	4
17	Mexico	4	North, Central America and Caribbean	1645	Hirving Lozano	Napels	4	Attack	1995-07-30	2006	11	1	2006	11	11.0833	7	Pachuca	17	Mexico	4
17	Mexico	4	North, Central America and Caribbean	1645	Nestor Araujo	Amerika	2	Defence	1991-08-29	2007	15.9167	2	2007	15.9167	16	7	Cruz Azul	17	Mexico	4
17	Mexico	4	North, Central America and Caribbean	1645	Érick Gutierrez	PSV Eindhoven	3	Midfield	1995-06-15	2007	12.0833	2	2007	12.0833	12.1667	7	Pachuca	17	Mexico	4
17	Mexico	4	North, Central America and Caribbean	1645	Héctor Herrera	Houston Dinamo FC	3	Midfield	1990-04-19	2007	17.25	3	2007	17.25	17.3333	7	Pachuca	17	Mexico	4
17	Mexico	4	North, Central America and Caribbean	1645	Rogelio Funes Mori	Monterrey	4	Attack	1991-03-05	2008	17	3	2008	17	17.4167	3	FC Dalles	31	Usa	4
17	Mexico	4	North, Central America and Caribbean	1645	Henry Martin	America	4	Attack	1992-11-18	2008	15.6667	2	2008	15.6667	15.75	7	Itzaes	17	Mexico	4
17	Mexico	4	North, Central America and Caribbean	1645	Alexis Vega	Guadalajara	4	Attack	1997-11-25	2009	11.6667	1	2009	11.6667	11.75	7	Toluca	17	Mexico	4
17	Mexico	4	North, Central America and Caribbean	1645	Luis Romano	Monterrey	3	Midfield	1995-06-05	2010	15.0833	2	2010	15.0833	15.1667	7	Cruz Azul	17	Mexico	4
17	Mexico	4	North, Central America and Caribbean	1645	Luis Chavez	Pachuca	3	Midfield	1996-01-15	2011	15.5	2	2011	15.5	15.5833	7	Pachuca	17	Mexico	4
17	Mexico	4	North, Central America and Caribbean	1645	Carlos Rodriguez	Cruz Azul	3	Midfield	1997-01-03	2012	15.5	2	2012	15.5	15.5833	7	Monterrey	17	Mexico	4
17	Mexico	4	North, Central America and Caribbean	1645	Orbelín Pineda	AEK Athene	4	Attack	1996-03-24	2012	16.3333	3	2012	16.3333	16.4167	7	Querétaro	17	Mexico	4
17	Mexico	4	North, Central America and Caribbean	1645	Jorge Sanchez	Ajax	2	Defence	1997-12-10	2012	14.5833	2	2012	14.5833	14.6667	7	Santos Laguna	17	Mexico	4
17	Mexico	4	North, Central America and Caribbean	1645	Uriël Antuna	Cruz Azul	4	Attack	1997-08-21	2012	14.9167	2	2012	14.9167	15	7	Santos Laguna	17	Mexico	4
17	Mexico	4	North, Central America and Caribbean	1645	Gerardo Arteaga	Genk	2	Defence	1998-09-07	2013	14.8333	2	2013	14.8333	14.9167	7	Santos Laguna	17	Mexico	4
17	Mexico	4	North, Central America and Caribbean	1645	Jesús Gallardo	Monterrey	2	Defence	1994-08-15	2013	18.9167	3	2013	18.9167	19	7	Club Universidad Nacional	17	Mexico	4
17	Mexico	4	North, Central America and Caribbean	1645	Roberto Alvarado	Guadalajara	4	Attack	1998-09-07	2013	14.8333	2	2013	14.8333	14.9167	7	Celaya	17	Mexico	4
17	Mexico	4	North, Central America and Caribbean	1645	Cesar Montes	Monterrey	2	Defence	1997-02-24	2014	17.4167	3	2014	17.4167	17.5	7	Monterrey	17	Mexico	4
17	Mexico	4	North, Central America and Caribbean	1645	Edson Alvarez	Ajax	2	Defence	1997-10-24	2014	16.75	3	2014	16.75	16.8333	7	América	17	Mexico	4
17	Mexico	4	North, Central America and Caribbean	1645	Johan Vasquez	Cremonese	2	Defence	1998-10-22	2015	16.75	3	2015	16.75	16.8333	7	Tigres UANL	17	Mexico	4
17	Mexico	4	North, Central America and Caribbean	1645	Kevin Alvarez	Pachuca	2	Defence	1999-01-15	2018	19.5	3	2018	19.5	19.5833	7	Pachuca	17	Mexico	4
17	Mexico	4	North, Central America and Caribbean	1645	Rodolfo Cota	Leon	1	Goal	1987-07-03	1998	11	1	1998	11	11.0833	7	Pachuca	17	Mexico	4
17	Mexico	4	North, Central America and Caribbean	1645	Guillermo Ochoa	America	1	Goal	1985-07-13	2003	18	3	2003	18	18.0833	7	Club América	17	Mexico	4
18	Morocco	5	Africa	1564	Bono	Sevilla FC	1	Goal	1991-04-05	1999	8.3	1	1999	8.33333	8.33333	8	Wydad Casablanca	18	Morocco	5
18	Morocco	5	Africa	1564	Achraf Hakimi	FC Paris Saint-Germain	2	Defence	1998-11-04	2006	7.7	1	2006	7.75	7.75	8	Real Madrid	26	Spain	3
18	Morocco	5	Africa	1564	Noussair Mazraoui	FC Bayern München	2	Defence	1997-11-14	2006	8.7	1	2006	8.75	8.75	8	Ajax	28	The Netherlands	3
18	Morocco	5	Africa	1564	Abderrazak Hamdallah	Al-Ittihad Club (Dschidda)	4	Attack	1990-12-17	2006	15.6	2	2006	15.6667	15.6667	8	OC Safi	18	Morocco	5
18	Morocco	5	Africa	1564	Achraf Dari	Stade Brestois 29	2	Defence	1999-05-06	2007	8.2	1	2007	8.25	8.25	8	Wydad AC	18	Morocco	5
18	Morocco	5	Africa	1564	Jawad El Yamiq	Real Valladolid	2	Defence	1992-02-29	2007	15.5	2	2007	15.5	15.5	8	OC Khouribga	18	Morocco	5
18	Morocco	5	Africa	1564	Sofyan Amrabat	ACF Fiorentina	3	Midfield	1996-08-21	2007	11	1	2007	11	11	8	FC Utrecht	28	The Netherlands	3
18	Morocco	5	Africa	1564	Hakim Ziyech	Chelsea FC	3	Midfield	1993-03-19	2007	14.4	2	2007	14.4167	14.4167	8	Heerenveen	28	The Netherlands	3
18	Morocco	5	Africa	1564	Ilias Chair	Queens Park Rangers	3	Midfield	1997-10-30	2007	9.7	1	2007	9.75	9.83333	7	Club Brugge	3	Belgium	3
18	Morocco	5	Africa	1564	Munir	Al-Wehda FC	1	Goal	1989-05-10	2008	19.2	3	2008	19.25	19.25	8	AD Ceuta	26	Spain	3
18	Morocco	5	Africa	1564	Yahia Attiyat Allah	Wydad Casablanca	4	Attack	1995-03-02	2008	13.4	2	2008	13.4167	13.4167	8	OC Safi	18	Morocco	5
18	Morocco	5	Africa	1564	Yahya Jabrane	Wydad Casablanca	3	Midfield	1991-06-18	2008	17.1	3	2008	17.1667	17.1667	8	Fath Riadi Settat	18	Morocco	5
18	Morocco	5	Africa	1564	Selim Amallah	Standard Luik	3	Midfield	1996-11-15	2008	11.6	1	2008	11.6667	11.75	7	Anderlecht	3	Belgium	3
18	Morocco	5	Africa	1564	Bilal El Khannouss	KRC Genk	3	Midfield	2004-05-10	2009	5.1	1	2009	5.16667	5.25	7	Anderlecht	3	Belgium	3
18	Morocco	5	Africa	1564	Zakaria Aboukhlal	FC Toulouse	4	Attack	2000-02-18	2009	9.5	1	2009	9.5	9.5	8	Willem II	28	The Netherlands	3
18	Morocco	5	Africa	1564	Azzedine Ounahi	Angers SCO	3	Midfield	2000-04-19	2015	15.3	2	2010	10.3333	10.3333	8	Raja CA	18	Morocco	5
18	Morocco	5	Africa	1564	Sofiane Boufal	Angers SCO	4	Attack	1993-09-17	2010	16.9	3	2010	16.9167	16.9167	8	Angers F	26	Spain	3
18	Morocco	5	Africa	1564	Youssef En-Nesyri	Sevilla FC	4	Attack	1997-06-01	2010	13.1	2	2010	13.1667	13.1667	8	Maghreb AS	18	Morocco	5
18	Morocco	5	Africa	1564	Romain Saïss	Besiktas JK	3	Midfield	1990-03-26	2011	21.4	3	2011	21.4167	21.4167	8	Clermont	12	France	3
18	Morocco	5	Africa	1564	Badr Benoun	Qatar SC	2	Defence	1993-09-30	2011	17.9	3	2011	17.9167	17.9167	8	Raja CA	18	Morocco	5
18	Morocco	5	Africa	1564	Anass Zaroury	FC Burnley	4	Attack	2000-11-07	2011	10.6	1	2011	10.6667	10.75	7	Mechelen	3	Belgium	3
18	Morocco	5	Africa	1564	Nayef Aguerd	West Ham United	2	Defence	1996-03-30	2012	16.4	3	2014	18.4167	18.4167	8	FUS Rabat	18	Morocco	5
18	Morocco	5	Africa	1564	Abdelhamid Sabiri	UC Sampdoria	3	Midfield	1996-11-28	2014	17.7	3	2014	17.75	17.75	8	Darmstadt	13	Germany	3
18	Morocco	5	Africa	1564	Ahmed Reda Tagnaouti	Wydad Casablanca	1	Goal	1996-04-05	2014	18.3	3	2015	19.3333	19.3333	8	RS Berkane	18	Morocco	5
18	Morocco	5	Africa	1564	Ez Abde	CA Osasuna	4	Attack	2001-12-17	2013	11.6	1	2016	14.6667	14.6667	8	Hercules CF	26	Spain	3
18	Morocco	5	Africa	1564	Walid Cheddira	SSC Bari	4	Attack	1998-01-22	2019	21.5	3	2019	21.5833	21.5833	8	Parma	37	Italy	3
19	Poland	3	Europe	1549	Arkadiusz Milik	Juventus	4	Attack	1994-02-28	2000	6.41667	1	2000	6.41667	6.5	7	Rozwoj Katowice	19	Poland	3
19	Poland	3	Europe	1549	Kamil Glik	Benevento	2	Defence	1988-02-03	2000	12.4167	2	2000	12.4167	12.5	7	Wodizslaw Slaski	19	Poland	3
19	Poland	3	Europe	1549	Lukasz Skorupski	Bologne	1	Goal	1991-05-05	2003	12.1667	2	2003	12.1667	12.25	7	Gornik Zabrze	19	Poland	3
19	Poland	3	Europe	1549	Kamil Grosicki	Pogon Szczecin	3	Midfield	1988-06-08	2004	16.0833	3	2004	16.0833	16.1667	7	Pogon Szczecin	19	Poland	3
19	Poland	3	Europe	1549	Wojciech Szczesny	Juventus	1	Goal	1990-04-18	2005	15.25	2	2005	15.25	15.3333	7	Legia Warschau	19	Poland	3
19	Poland	3	Europe	1549	Artur Jedrzejczyk	Legia Warschau	2	Defence	1987-11-04	2005	17.6667	3	2005	17.6667	17.75	7	Igloopol debica	19	Poland	3
19	Poland	3	Europe	1549	Grzegorz Krychowiak	Al-Shabab	3	Midfield	1990-01-29	2005	15.5	2	2005	15.5	15.5833	7	Arka Gdynia	19	Poland	3
19	Poland	3	Europe	1549	Piotr Zielinski	Napels	3	Midfield	1994-05-20	2007	13.1667	2	2007	13.1667	13.25	7	Zaglebie Lubin	19	Poland	3
19	Poland	3	Europe	1549	Robert Lewandowski	Barcelona	4	Attack	1988-08-21	2008	19.9167	3	2008	19.9167	20	7	Lech Poznan	19	Poland	3
19	Poland	3	Europe	1549	Bartosz Bereszynski	Sampdoria	2	Defence	1992-07-12	2008	16	3	2008	16	16.0833	7	Lech Poznan	19	Poland	3
19	Poland	3	Europe	1549	Przemyslaw Frankowski	Lens	3	Midfield	1995-04-12	2008	13.25	2	2008	13.25	13.3333	7	Lechia Gdansk	19	Poland	3
19	Poland	3	Europe	1549	Matty Cash	Aston Villa	2	Defence	1997-08-07	2013	16	3	2010	13	13	8	Wycombe wanderers,	10	England	3
19	Poland	3	Europe	1549	Mateusz Wieteska	Clermont	2	Defence	1997-02-11	2010	13.4167	2	2010	13.4167	13.5	7	Legia Warschau	19	Poland	3
19	Poland	3	Europe	1549	Nicola Zalewski	Roma	3	Midfield	2002-01-23	2011	9.58333	1	2011	9.58333	9.58333	8	Roma	37	Italy	3
19	Poland	3	Europe	1549	Jan Bednarek	Aston Villa	2	Defence	1996-04-12	2012	16.25	3	2012	16.25	16.3333	7	Lech Poznan	19	Poland	3
19	Poland	3	Europe	1549	Krystian Bielik	de stad Birmingham	3	Midfield	1998-01-04	2012	14.5	2	2012	14.5	14.5833	7	Lech Poznan	19	Poland	3
19	Poland	3	Europe	1549	Jakub Kiwior	Spezia	2	Defence	2000-02-15	2012	12.4167	2	2012	12.4167	12.5	7	GKS Tychny	19	Poland	3
19	Poland	3	Europe	1549	Szymon Zurkowski	Fiorentina	3	Midfield	1997-09-25	2012	14.8333	2	2012	14.8333	14.9167	7	Gwarek Zabrze	19	Poland	3
19	Poland	3	Europe	1549	Kamil Grabara	Kopenhagen	1	Goal	1999-01-08	2012	13.5	2	2012	13.5	13.5833	7	Ruch Chorzow	19	Poland	3
19	Poland	3	Europe	1549	Sebastian Szymanski	Feyenoord	3	Midfield	1999-05-10	2013	14.1667	2	2013	14.1667	14.25	7	Legia Warschau	19	Poland	3
19	Poland	3	Europe	1549	Krzysztof Piatek	Salernitana	4	Attack	1995-07-01	2013	18	3	2013	18	18.0833	7	Zaglebie Lubin	19	Poland	3
19	Poland	3	Europe	1549	Karol Swiderski	Charlotte FC	4	Attack	1997-01-23	2014	17.5	3	2014	17.5	17.5833	7	Jagiellonia Bialystok	19	Poland	3
19	Poland	3	Europe	1549	Robert Gomny	FC Augsburg	2	Defence	1998-06-04	2014	16.0833	3	2014	16.0833	16.1667	7	Lech Poznan	19	Poland	3
19	Poland	3	Europe	1549	Jakub Kaminski	VfL Wolfsburg	3	Midfield	2002-06-05	2015	13.0833	2	2015	13.0833	13.1667	7	Lech Poznan	19	Poland	3
19	Poland	3	Europe	1549	Michal Skóras	Lech Poznan	3	Midfield	2000-02-15	2015	15.4167	2	2015	15.4167	15.5	7	Lech Poznan	19	Poland	3
19	Poland	3	Europe	1549	Damian Szymanski	AEK Athene	3	Midfield	1995-06-16	2016	21.0833	3	2016	21.0833	21.1667	7	Jagiellonia Białystok	19	Poland	3
20	Portugal	3	Europe	1677	Pepe*	FC Porto	2	Defence	1983-02-26	1995	12.1667	2	1995	12.1667	12.5	4	Sport Club Corinthians Alagoano	4	Brazil	3
20	Portugal	3	Europe	1677	Cristiano Ronaldo	Manchester United	4	Attack	1985-02-05	1992	7.5	1	1995	10.5	10.5	8	C.D. Nacional	20	Portugal	3
20	Portugal	3	Europe	1677	Ruí Patricio	Roma	1	Goal	1988-02-15	1997	9.5	1	2000	12.5	12.5	8	Sporting Club du Portugal	20	Portugal	3
20	Portugal	3	Europe	1677	Joao Cancelo	Manchester City	2	Defence	1994-05-27	2002	8.25	1	2002	8.25	8.25	8	F.C. Barreirense	20	Portugal	3
20	Portugal	3	Europe	1677	Bernardo Silva	Manchester City	3	Midfield	1994-08-10	2002	8	1	2002	8	8	8	Benfica	20	Portugal	3
20	Portugal	3	Europe	1677	Joao Mario	Benfica	3	Midfield	1993-01-19	2002	9.58333	1	2002	9.58333	9.58333	8	FC Porto	20	Portugal	3
20	Portugal	3	Europe	1677	André Silva	RB Leipzig	4	Attack	1995-11-06	2003	7.75	1	2003	7.75	7.75	8	S.C. Salgueiros	20	Portugal	3
20	Portugal	3	Europe	1677	Bruno Fernandes	Manchester United	3	Midfield	1994-09-08	2004	9.91667	1	2004	9.91667	9.91667	8	Boavista FC	20	Portugal	3
20	Portugal	3	Europe	1677	Ricardo Horta	Braga	4	Attack	1994-09-15	2003	8.91667	1	2004	9.91667	9.91667	8	Benfica	20	Portugal	3
20	Portugal	3	Europe	1677	Danilo Pereira	Paris Saint-Germain	2	Defence	1991-09-09	2005	13.9167	2	2005	13.9167	13.9167	8	Estoril	20	Portugal	3
20	Portugal	3	Europe	1677	Rúben Neves	Wolverhampton Wanderers	3	Midfield	1997-03-13	2005	8.41667	1	2005	8.41667	8.41667	8	FC Porto	20	Portugal	3
20	Portugal	3	Europe	1677	William Carvalho	Real Betis	3	Midfield	1992-04-07	2005	13.3333	2	2005	13.3333	13.3333	8	Sporting Club du Portugal	20	Portugal	3
20	Portugal	3	Europe	1677	Ruben Dias	Manchester City	2	Defence	1997-05-14	2006	9.25	1	2006	9.25	9.25	8	C.F. Estrela da Amadora	20	Portugal	3
20	Portugal	3	Europe	1677	Diogo Dalot	Manchester United	2	Defence	1999-03-18	2008	9.41667	1	2008	9.41667	9.41667	8	FC Porto	20	Portugal	3
20	Portugal	3	Europe	1677	Raphael Guerrero**	Borussia Dortmund	2	Defence	1993-12-22	2005	11.6667	1	2008	14.6667	14.6667	8	Caen	12	France	3
20	Portugal	3	Europe	1677	Joao Felix	Atlético Madrid	4	Attack	1999-11-10	2007	7.75	1	2008	8.75	8.75	8	FC Porto	20	Portugal	3
20	Portugal	3	Europe	1677	Rafael Leao	AC Milan	4	Attack	1999-06-10	2008	9.16667	1	2008	9.16667	9.16667	8	Sporting Club du Portugal	20	Portugal	3
20	Portugal	3	Europe	1677	José Sá	Wolverhampton W	1	Goal	1993-01-17	2009	16.5833	3	2009	16.5833	16.5833	8	Merelinense FC	20	Portugal	3
20	Portugal	3	Europe	1677	Joao Palhinha	Fulham	3	Midfield	1995-07-09	2009	14.0833	2	2009	14.0833	14.0833	8	SG Sacavenense	20	Portugal	3
20	Portugal	3	Europe	1677	Goncalo Ramos	Benfica	4	Attack	2001-06-20	2009	8.16667	1	2009	8.16667	8.16667	8	S.C. Olhanense	20	Portugal	3
20	Portugal	3	Europe	1677	Otavio Monteiro*	FC Porto	3	Midfield	1995-02-09	2010	15.1667	2	2010	15.1667	15.5	4	SC Internacional	4	Brazil	1
20	Portugal	3	Europe	1677	Diogo Costa	FC Porto	1	Goal	1999-09-19	2011	11.9167	1	2011	11.9167	11.9167	8	FC Porto	20	Portugal	3
20	Portugal	3	Europe	1677	Vitinha	Paris Saint-Germain	3	Midfield	2000-02-13	2011	11.5	1	2011	11.5	11.5	8	FC Porto	20	Portugal	3
20	Portugal	3	Europe	1677	Nuno Mendes	Paris Saint-Germain	2	Defence	2002-06-19	2012	10.1667	1	2012	10.1667	10.1667	8	Sporting Club du Portugal	20	Portugal	3
20	Portugal	3	Europe	1677	Antonio Silva	Benfica	2	Defence	2003-10-30	2010	6.83333	1	2015	11.8333	11.8333	8	Viseu United	20	Portugal	3
20	Portugal	3	Europe	1677	Matheus Nunes	Wolverhampton W	3	Midfield	1998-08-27	2018	20	3	2018	20	20	8	Estoril	20	Portugal	3
21	Qatar	2	Asia	1440	Hassan Al-Haydos	Al-Sadd	3	Midfield	1990-12-11	1998	7.66667	1	1998	7.66667	7.66667	8	Al-Sadd	21	Qatar	2
21	Qatar	2	Asia	1440	Ro-Ro	Al-Sadd	2	Defence	1990-08-06	2000	10	1	2000	10	10	8	Benfica	20	Portugal	3
21	Qatar	2	Asia	1440	Saad Al Sheeb	Al-Sadd	1	Goal	1990-02-19	2002	12.5	2	2002	12.5	12.5	8	Al Sadd	21	Qatar	2
21	Qatar	2	Asia	1440	Almoez Ali	Al Duhail	4	Attack	1996-08-19	2003	7	1	2003	7	7	8	Al-Meisameer	21	Qatar	2
21	Qatar	2	Asia	1440	Akram Afif	Al-Sadd	4	Attack	1996-11-18	2004	7.75	1	2004	7.75	7.75	8	Al Markhiya	21	Qatar	2
21	Qatar	2	Asia	1440	Salem Al-Hajri	Al-Sadd	3	Midfield	1996-04-10	2004	8.33333	1	2004	8.33333	8.33333	8	Aspire Academy	21	Qatar	2
21	Qatar	2	Asia	1440	Assim Madibo	Al Duhail	3	Midfield	1996-10-22	2006	9.83333	1	2006	9.83333	9.83333	8	AJ Auxerre	12	France	3
21	Qatar	2	Asia	1440	Abdelkarim Hassan	Al-Sadd	3	Midfield	1993-08-28	2007	14	2	2007	14	14	8	Al Sadd	21	Qatar	2
21	Qatar	2	Asia	1440	Abdulaziz Hatem	Al-Rayyan	3	Midfield	1990-01-01	2007	17.5833	3	2007	17.5833	17.5833	8	Al Arabi	21	Qatar	2
21	Qatar	2	Asia	1440	Karim Boudiaf	Al Duhail	3	Midfield	1990-09-16	2007	16.9167	3	2007	16.9167	16.9167	8	Lorient	12	France	3
21	Qatar	2	Asia	1440	Boualem Khouchi	Al-Sadd	2	Defence	1990-07-09	2007	17.0833	3	2007	17.0833	17.0833	8	JSM Cheraga	33	Algeria	5
21	Qatar	2	Asia	1440	Tarek Salman	Al-Sadd	2	Defence	1997-12-05	2008	10.6667	1	2008	10.6667	10.6667	8	Al Wakrah SC	21	Qatar	2
21	Qatar	2	Asia	1440	Ali Assadalla	Al-Sadd	3	Midfield	1993-01-19	2008	15.6667	2	2008	15.6667	15.5833	9	Al Muharraq	35	Bahrain	2
21	Qatar	2	Asia	1440	Ismail Mohammed	Al Duhail	2	Defence	1990-04-05	2009	19.3333	3	2009	19.3333	19.3333	8	El Jaish	21	Qatar	2
21	Qatar	2	Asia	1440	Yousef Hassan	Al-Gharafa	1	Goal	1996-05-24	2009	13.25	2	2009	13.25	13.25	8	Aspire Academy	21	Qatar	2
21	Qatar	2	Asia	1440	Ahmed Alaeldin	Al-Gharafa	4	Attack	1993-01-31	2010	17.5833	3	2010	17.5833	17.5833	8	Al-Rayyan	21	Qatar	2
21	Qatar	2	Asia	1440	Mohammed Muntari	Al Duhail	4	Attack	1993-12-20	2012	18.6667	3	2012	18.6667	18.6667	8	El Jaish	21	Qatar	2
21	Qatar	2	Asia	1440	Moesab Kheder	Al-Sadd	2	Defence	1993-01-01	2012	19.5833	3	2012	19.5833	19.5833	8	Al-Sadd	21	Qatar	2
21	Qatar	2	Asia	1440	Khalid Muneer	Al-Wakrah	4	Attack	1998-02-24	2014	16.5	3	2014	16.5	16.5	8	Aspire Academy	21	Qatar	2
21	Qatar	2	Asia	1440	Bassam Al-Rawi	Al Duhail	2	Defence	1997-12-16	2015	17.6667	3	2015	17.6667	17.6667	8	Al-Rayyan	21	Qatar	2
21	Qatar	2	Asia	1440	Mohammed Waad	Al-Sadd	2	Defence	1999-09-18	2016	16.9167	3	2016	16.9167	16.9167	8	Al Sadd	21	Qatar	2
21	Qatar	2	Asia	1440	Homam Ahmed	Al-Gharafa	2	Defence	1999-08-25	2016	17	3	2016	17	17	8	Apire Academy	21	Qatar	2
21	Qatar	2	Asia	1440	Meshaal Barsham	Al-Sadd	1	Goal	1998-02-14	2016	18.5	3	2016	18.5	18.5	8	Al-Sadd	21	Qatar	2
21	Qatar	2	Asia	1440	Naif Al Hadhrami	Al-Rayyan	3	Midfield	2001-07-18	2019	18.0833	3	2019	18.0833	18.0833	8	Al-Rayyan	21	Qatar	2
21	Qatar	2	Asia	1440	Jassem Gaber	Al Arabi	3	Midfield	2002-02-20	2019	17.5	3	2019	17.5	17.5	8	Al-Arabi	21	Qatar	2
21	Qatar	2	Asia	1440	Mostafa Meshaal	Al-Sadd	3	Midfield	2001-03-28	2019	18.4167	3	2019	18.4167	18.4167	8	Al Sadd	21	Qatar	2
22	Saudi Arabia	2	Asia	1438	Hattan Bahebri	Al-Shabab	4	Attack	1992-07-16	2002	10.1667	1	2002	10.1667	10.0833	9	Al-Ittihad	22	Saudi Arabia	2
22	Saudi Arabia	2	Asia	1438	Salman Al-Faraj	Al-Hilal	3	Midfield	1989-08-01	2004	15.0833	2	2004	15.0833	15	9	Al Hilal	22	Saudi Arabia	2
22	Saudi Arabia	2	Asia	1438	Nawaf Al-Abed	Al-Shabab	3	Midfield	1990-01-26	2005	15.6667	2	2005	15.6667	15.5833	9	Al-Hilal	22	Saudi Arabia	2
22	Saudi Arabia	2	Asia	1438	Salem Al-Dawsari	Al-Hilal	4	Attack	1991-08-19	2006	15.0833	2	2006	15.0833	15	9	Al Hilal	22	Saudi Arabia	2
22	Saudi Arabia	2	Asia	1438	Mohammed Al Owais	Al-Hilal	1	Goal	1991-10-10	2007	15.9167	2	2007	15.9167	15.8333	9	Al-Shabab	22	Saudi Arabia	2
22	Saudi Arabia	2	Asia	1438	Yasser Al-Shahrani	Al-Hilal	2	Defence	1992-05-25	2008	16.3333	3	2008	16.3333	16.25	9	Al-Qadisiyah	22	Saudi Arabia	2
22	Saudi Arabia	2	Asia	1438	Abdullah Otayf	Al-Hilal	3	Midfield	1992-08-03	2008	16.0833	3	2008	16.0833	16	9	Al-Shabab	22	Saudi Arabia	2
22	Saudi Arabia	2	Asia	1438	Mohammed Al-Breik	Al-Hilal	2	Defence	1992-09-15	2009	17	3	2009	17	16.9167	9	Al Hilal	22	Saudi Arabia	2
22	Saudi Arabia	2	Asia	1438	Saleh Al-Shehri	Al-Hilal	4	Attack	1993-11-01	2009	15.8333	2	2009	15.8333	15.75	9	Al Ahli	22	Saudi Arabia	2
22	Saudi Arabia	2	Asia	1438	Sami Al-Najei	Al-Nassr	3	Midfield	1997-02-07	2009	12.5833	2	2009	12.5833	12.5	9	Al Nassr	22	Saudi Arabia	2
22	Saudi Arabia	2	Asia	1438	Riyad Sharahili	Abha	3	Midfield	1993-04-28	2009	16.4167	3	2009	16.4167	16.3333	9	Al-Nassr	22	Saudi Arabia	2
22	Saudi Arabia	2	Asia	1438	Abdulellah Al-Malki	Al-Hilal	3	Midfield	1994-10-11	2010	15.9167	2	2010	15.9167	15.8333	9	Al Wehda	22	Saudi Arabia	2
22	Saudi Arabia	2	Asia	1438	Mohammed Kanno	Al-Hilal	3	Midfield	1994-09-22	2010	16	3	2010	16	15.9167	9	Al-Ettifaq	22	Saudi Arabia	2
22	Saudi Arabia	2	Asia	1438	Firas Al Buraikan	Al Fateh	4	Attack	2000-05-14	2011	11.3333	1	2011	11.3333	11.25	9	Al-Nassr	22	Saudi Arabia	2
22	Saudi Arabia	2	Asia	1438	Saoed Abdulhamid	Al-Hilal	2	Defence	1999-07-18	2011	12.1667	2	2011	12.1667	12.0833	9	Al-Ittihad	22	Saudi Arabia	2
22	Saudi Arabia	2	Asia	1438	Ali Al-Hassan	Al-Nassr	3	Midfield	1997-03-04	2012	15.5	2	2012	15.5	15.4167	9	Al-Fateh	22	Saudi Arabia	2
22	Saudi Arabia	2	Asia	1438	Nasser Al-Dawsari	Al-Hilal	3	Midfield	1998-12-19	2012	13.75	2	2012	13.75	13.6667	9	Al-Hilal	22	Saudi Arabia	2
22	Saudi Arabia	2	Asia	1438	Mohammed Al Rubaie	Al-Ahli	1	Goal	1997-08-14	2013	16.0833	3	2013	16.0833	16	9	Al Ahli	22	Saudi Arabia	2
22	Saudi Arabia	2	Asia	1438	Haitham Asiri	Al-Ahli	4	Attack	2001-03-25	2013	12.5	2	2013	12.5	12.4167	9	Al-Ahli	22	Saudi Arabia	2
22	Saudi Arabia	2	Asia	1438	Sultan Al-Ghannam	Al-Nassr	2	Defence	1994-05-06	2015	21.3333	3	2015	21.3333	21.25	9	Al Faisaly	22	Saudi Arabia	2
22	Saudi Arabia	2	Asia	1438	Abdulelah Al-Amri	Al-Nassr	2	Defence	1997-01-15	2015	18.6667	3	2015	18.6667	18.5833	9	El Nassr	22	Saudi Arabia	2
22	Saudi Arabia	2	Asia	1438	Hassan Al Tambakti	Al-Shabab	2	Defence	1999-02-09	2015	16.5833	3	2015	16.5833	16.5	9	Al-Shabab	22	Saudi Arabia	2
22	Saudi Arabia	2	Asia	1438	Nawaf Al-Aqidi	Al-Nassr	1	Goal	2000-05-10	2016	16.3333	3	2016	16.3333	16.25	9	Al-Nassr	22	Saudi Arabia	2
22	Saudi Arabia	2	Asia	1438	Abdullah Madu	Al-Nassr	2	Defence	1993-07-15							9	al-Nassr	22	Saudi Arabia	2
22	Saudi Arabia	2	Asia	1438	Ali Al-Bulaihi	Al-Hilal	2	Defence	1989-11-21							9	Al Amal	22	Saudi Arabia	2
22	Saudi Arabia	2	Asia	1438	Abdulrahman Al-Aboud	Al Ittihad	4	Attack	1995-06-01							9	AL-Ettifaq	22	Saudi Arabia	2
23	Senegal	5	Africa	1584	Youssouf Sabaly	Echte Betis	2	Defence	1993-03-05	2003	10.4167	1	2003	10.4167	10.4167	8	Paris St Germain	12	France	3
23	Senegal	5	Africa	1584	Kalidou Koulibaly	Chelsea	2	Defence	1991-06-20	2004	13.1667	2	2004	13.1667	13.1667	8	Metz	12	France	3
23	Senegal	5	Africa	1584	Nampalys Mendy	Leicester stad	3	Midfield	1992-06-23	2005	13.1667	2	2005	13.1667	13.1667	8	Toulon	12	France	3
23	Senegal	5	Africa	1584	Fodé Ballo-Touré	Milaan	2	Defence	1997-01-03	2005	8.58333	1	2005	8.58333	8.58333	8	Paris St Germain	12	France	3
23	Senegal	5	Africa	1584	Édouard Mendy	Chelsea	1	Goal	1992-03-01	2005	13.4167	2	2005	13.4167	13.4167	8	Le Havre	12	France	3
23	Senegal	5	Africa	1584	Cheikhou Kouyaté	Nottingham Forest	2	Defence	1989-12-21	2006	16.5833	3	2006	16.5833	16.6667	7	FC Brussels	3	Belgium	3
23	Senegal	5	Africa	1584	Pathé Ciss	Rayo Vallecano	3	Midfield	1994-03-16	2006	12.6667	2	2006	12.6667	12.4167	11	Diambar	23	Senegal	5
23	Senegal	5	Africa	1584	Iliman Ndiaye	Sheffield Verenigde	4	Attack	2000-03-06	2009	9.41667	1	2009	9.41667	9.41667	8	Rouen	12	France	3
23	Senegal	5	Africa	1584	Ismaïla Sarr	Watford	4	Attack	1998-02-25	2009	11.75	1	2009	11.75	11.5	11	Generation foot	23	Senegal	5
23	Senegal	5	Africa	1584	Bamba Dieng	Marseille	4	Attack	2000-03-23	2010	10.6667	1	2010	10.6667	10.4167	11	ASC Suneor	23	Senegal	5
23	Senegal	5	Africa	1584	Abdou Diallo	RB Leipzig	2	Defence	1996-05-04	2011	15.25	2	2011	15.25	15.25	8	Monaco	12	France	3
23	Senegal	5	Africa	1584	Alfred Gomis	Rennes	1	Goal	1993-09-05	2011	17.9167	3	2011	17.9167	17.9167	8	Torino	37	Italy	3
23	Senegal	5	Africa	1584	Pape Abou Cissé	Olympiakos	2	Defence	1995-09-14	2012	17.1667	3	2012	17.1667	16.9167	11	AS Pikine	23	Senegal	5
23	Senegal	5	Africa	1584	Ismaïl Jakobs	Monaco	2	Defence	1999-08-17	2012	13	2	2012	13	13	8	FC Koln	13	Germany	3
23	Senegal	5	Africa	1584	Pape Matar Sarr	Tottenham Hotspur	3	Midfield	2002-09-14	2012	10.1667	1	2012	10.1667	9.91667	11	Generation foot	23	Senegal	5
23	Senegal	5	Africa	1584	Pape Gueye	Marseille	3	Midfield	1999-01-24	2012	13.5833	2	2012	13.5833	13.5833	8	Le Havre	12	France	3
23	Senegal	5	Africa	1584	Krepin Diatta	Monaco	3	Midfield	1999-02-25	2014	15.0833	2	2014	15.0833	15.5	3	Oslo Football Aacademy	38	Norway	3
23	Senegal	5	Africa	1584	Formose Mendy	Amiens	2	Defence	2001-01-02	2016	15.8333	2	2016	15.8333	15.5833	11	AFC Darou Salam	23	Senegal	5
23	Senegal	5	Africa	1584	Moussa N'Diaye	Anderlecht	2	Defence	2002-06-18	2017	15.4167	2	2017	15.4167	15.1667	11	CNEPS Exceellence	23	Senegal	5
23	Senegal	5	Africa	1584	Boulaye Dia	Salernitana	4	Attack	1996-11-16	2018	21.75	3	2018	21.75	21.75	8	Jura sud	12	France	3
23	Senegal	5	Africa	1584	Seny Dieng	Queens Park Rangers	1	Goal	1994-11-23							7	Red Star Zurich	27	Switzerland	3
23	Senegal	5	Africa	1584	Idrissa Gueye	Everton	3	Midfield	1989-09-26							11	Lille	23	Senegal	5
23	Senegal	5	Africa	1584	Nicolas Jackson	Villareal	4	Attack	2001-06-20							11	Casa sports	23	Senegal	5
23	Senegal	5	Africa	1584	Famara Diédhiou	Alanyaspor	4	Attack	1992-12-15							8	ASM Belfort	12	France	3
23	Senegal	5	Africa	1584	Moustapha Name	Pafos	2	Defence	1995-05-05							11	AS Douanes	23	Senegal	5
23	Senegal	5	Africa	1584	Mamadou Loum	Lezing	3	Midfield	1996-12-30							11	Ouakam	23	Senegal	5
24	Serbia	3	Europe	1564	Darko Lazovic	Hellas Verona	3	Midfield	1990-09-15	1996	5.83333	1	1996	5.83333	5.91667	7	Borak Cacak	24	Serbia	3
24	Serbia	3	Europe	1564	Miloš Veljkovic	Werder Bremen	2	Defence	1995-09-26	2000	4.83333	1	2000	4.83333	4.91667	7	Basel	27	Switzerland	3
24	Serbia	3	Europe	1564	Nemanja Gudelj	Sevilla	3	Midfield	1991-11-16	2001	9.75	1	2001	9.75	9.75	8	NAC Breda	28	The Netherlands	3
24	Serbia	3	Europe	1564	Nemanja Maksimovic	Getafe	3	Midfield	1995-01-26	2002	7.5	1	2002	7.5	7.58333	7	FK Loznica	24	Serbia	3
24	Serbia	3	Europe	1564	Dušan Tadic	Ajax	4	Attack	1988-11-20	2002	13.6667	2	2002	13.6667	13.75	7	FK TSC	24	Serbia	3
24	Serbia	3	Europe	1564	Stefan Mitrovic	Getafe	2	Defence	1990-05-22	2003	13.1667	2	2003	13.1667	13.25	7	Red Star Belgrade	24	Serbia	3
24	Serbia	3	Europe	1564	Sergej Milinkovic-Savic	Lazio	3	Midfield	1995-02-27	2003	8.5	1	2003	8.5	8.5	8	Grazer AK	34	Austria	3
24	Serbia	3	Europe	1564	Aleksandar Mitrovic	Fulham	4	Attack	1994-09-16	2005	10.8333	1	2005	10.8333	10.9167	7	Partizan	24	Serbia	3
24	Serbia	3	Europe	1564	Luka Jovic	Fiorentina	4	Attack	1997-12-23	2005	7.58333	1	2005	7.58333	7.66667	7	Red Star Belgrade	24	Serbia	3
24	Serbia	3	Europe	1564	Filip Kostic	Juventus	3	Midfield	1992-11-01	2005	12.6667	2	2005	12.6667	12.75	7	FK Radniki	24	Serbia	3
24	Serbia	3	Europe	1564	Filip Ðuricic	Sampdoria	4	Attack	1992-01-30	2005	13.5	2	2005	13.5	13.5833	7	Red Star Belgrade	24	Serbia	3
24	Serbia	3	Europe	1564	Marko Grujic	Porto	3	Midfield	1996-04-13	2005	9.25	1	2005	9.25	9.33333	7	Red Star Belgrade	24	Serbia	3
24	Serbia	3	Europe	1564	Marko Dmitrovic	Sevilla	1	Goal	1992-01-24	2006	14.5	2	2006	14.5	14.5833	7	Red Star Belgrade	24	Serbia	3
24	Serbia	3	Europe	1564	Vanja Milinkovic-Savic	Torino	1	Goal	1997-02-20	2006	9.41667	1	2006	9.41667	9.5	7	Vodvonja	24	Serbia	3
24	Serbia	3	Europe	1564	Nikola Milenkovic	Fiorentina	2	Defence	1997-10-12	2007	9.75	1	2007	9.75	9.83333	7	Partizan	24	Serbia	3
24	Serbia	3	Europe	1564	Predrag Rajkovic	Mallorca	1	Goal	1995-10-31	2009	13.75	2	2009	13.75	13.8333	7	Jagodina	24	Serbia	3
24	Serbia	3	Europe	1564	Andrija Živkovic	PAOK	3	Midfield	1996-07-11	2009	13	2	2009	13	13.0833	7	Partizan	24	Serbia	3
24	Serbia	3	Europe	1564	Saša Lukic	Torino	3	Midfield	1996-08-13	2009	12.9167	2	2009	12.9167	13	7	Partizan	24	Serbia	3
24	Serbia	3	Europe	1564	Strahinja Erakovic	Red Star Belgrade	2	Defence	2001-01-22	2010	9.5	1	2010	9.5	9.58333	7	Red Star Belgrade	24	Serbia	3
24	Serbia	3	Europe	1564	Dušan Vlahovic	Juventus	4	Attack	2000-01-28	2010	10.5	1	2010	10.5	10.5833	7	OFK Beograd	24	Serbia	3
24	Serbia	3	Europe	1564	Filip Mladenovic	Legia Warsaw	2	Defence	1991-08-15	2010	18.9167	3	2010	18.9167	19	7	Borak Cacak	24	Serbia	3
24	Serbia	3	Europe	1564	Srdan Babic	Almería	2	Defence	1996-04-22	2011	15.25	2	2011	15.25	15.3333	7	Borac Banja Luka	36	Bosnia	3
24	Serbia	3	Europe	1564	Uroš Racic	Braga	3	Midfield	1998-03-17	2012	14.3333	2	2012	14.3333	14.4167	7	OFK Beograd	24	Serbia	3
24	Serbia	3	Europe	1564	Nemanja Radonjic	Torino	4	Attack	1996-02-15	2013	17.4167	3	2013	17.4167	17.5	7	Radniki Nis	24	Serbia	3
24	Serbia	3	Europe	1564	Strahinja Pavlovic	Red Bull Salzburg	2	Defence	2001-05-24	2015	14.1667	2	2015	14.1667	14.25	7	Partizan	24	Serbia	3
24	Serbia	3	Europe	1564	Ivan Ilic	Hellas Verona	3	Midfield	2001-03-17	2016	15.3333	2	2016	15.3333	15.4167	7	Red Star Belgrade	24	Serbia	3
25	South-Korea	2	Asia	1530	Kim Seung-gyu	Al-Shabab	1	Goal	1990-09-30	2003	12.5	2	2003	12.5	12.9167	3	Ulsan Hyundai FC	25	South-Korea	2
25	South-Korea	2	Asia	1530	Hong Chul	Daegu FC	2	Defence	1990-09-17	2006	15.5	2	2006	15.5	15.9167	3	Seongnam FC	25	South-Korea	2
25	South-Korea	2	Asia	1530	Kwon Kyung-won	Gamba Osaka	2	Defence	1992-01-31	2007	15.1667	2	2007	15.1667	15.5833	3	Jeonbuk Hyundai Motors	25	South-Korea	2
25	South-Korea	2	Asia	1530	Son Heung-min	Tottenham Hotspur	3	Midfield	1992-07-08	2008	15.6667	2	2008	15.6667	16.0833	3	FC Seoul	25	South-Korea	2
25	South-Korea	2	Asia	1530	Hwang Ui-jo	Olympiacos	2	Defence	1992-08-28	2008	15.5833	2	2008	15.5833	16	3	Seongnam FC	25	South-Korea	2
25	South-Korea	2	Asia	1530	Hwang In-beom	Olympiacos	3	Midfield	1996-09-20	2009	12.5	2	2009	12.5	12.9167	3	Daejeon Hana Citizen FC	25	South-Korea	2
25	South-Korea	2	Asia	1530	Hwang Hee-chan	Wolverhampton Wanderers	3	Midfield	1996-01-26	2009	13.1667	2	2009	13.1667	13.5833	3	Pohang Steelers	25	South-Korea	2
25	South-Korea	2	Asia	1530	Lee Kang-in	Mallorca	3	Midfield	2001-02-19	2009	8.08333	1	2009	8.08333	8.5	3	Incheon United FC	25	South-Korea	2
25	South-Korea	2	Asia	1530	Paik Seung-ho	Jeonbuk Hyundai Motors	3	Midfield	1997-03-17	2010	13.4167	2	2010	13.4167	13.4167	8	FC Barcelona	26	Spain	3
25	South-Korea	2	Asia	1530	Kim Young-gwon	Ulsan Hyundai	2	Defence	1990-02-27	2008	18.5	3	2010	20.5	20.5	8	FC Tokyo	16	Japan	2
25	South-Korea	2	Asia	1530	Kwon Chang-hoon	Gimcheon Sangmu	2	Defence	1994-06-30	2010	15.75	2	2010	15.75	16.1667	3	Suwon Samsung Bluewings	25	South-Korea	2
25	South-Korea	2	Asia	1530	Kim Tae-hwan	Ulsan Hyundai	2	Defence	1989-07-24	2008	18.6667	3	2010	20.6667	21.0833	3	FC Seoul	25	South-Korea	2
25	South-Korea	2	Asia	1530	Jung Woo-young	Al-Sadd	3	Midfield	1989-12-14	2005	15.6667	2	2011	21.6667	21.6667	8	Kyoto Sanga FC	16	Japan	2
25	South-Korea	2	Asia	1530	Kim Jin-su	Jeonbuk Hyundai Motors	2	Defence	1992-06-13	2008	16.1667	3	2012	20.1667	20.1667	8	Albirex Niigata	16	Japan	2
25	South-Korea	2	Asia	1530	Na Sang-ho	FC Seoul	3	Midfield	1996-08-12	2012	15.5833	2	2012	15.5833	16	3	Gwangju FC	25	South-Korea	2
25	South-Korea	2	Asia	1530	Jo Hyeon-woo	Ulsan Hyundai	1	Goal	1991-09-25	2010	18.5	3	2013	21.5	21.9167	3	Daegu FC	25	South-Korea	2
25	South-Korea	2	Asia	1530	Cho Gue-sung	Jeonbuk Hyundai Motors	4	Attack	1998-01-25	2013	15.1667	2	2014	16.1667	16.5833	3	FC Anyang	25	South-Korea	2
25	South-Korea	2	Asia	1530	Lee Jae-sung	Mainz 05	3	Midfield	1992-08-10	2011	18.5833	3	2014	21.5833	22	3	Jeonbuk Hyundai Motors	25	South-Korea	2
25	South-Korea	2	Asia	1530	Son Jun-ho	Shandong Taishan	3	Midfield	1992-05-12	2011	18.8333	3	2014	21.8333	22.25	3	Pohang Steelers	25	South-Korea	2
25	South-Korea	2	Asia	1530	Kim Min-jae	Napoli	2	Defence	1996-11-15	2012	15.3333	2	2015	18.3333	18.75	3	Gyeongju KHNP	25	South-Korea	2
25	South-Korea	2	Asia	1530	Jeong Woo-yeong	SC Freiburg	3	Midfield	1999-09-20	2015	15.5	2	2015	15.5	15.9167	3	Incheon United FC	25	South-Korea	2
25	South-Korea	2	Asia	1530	Yoon Jong-gyu	FC Seoul	2	Defence	1998-03-20	2014	16	3	2017	19	19.4167	3	FC Seoul	25	South-Korea	2
25	South-Korea	2	Asia	1530	Kim Moon-hwan	Jeonbuk Hyundai Motors	2	Defence	1995-08-01	2014	18.5833	3	2017	21.5833	22	3	Busan Ipark	25	South-Korea	2
25	South-Korea	2	Asia	1530	Song Bum-keun	Jeonbuk Hyundai Motors	1	Goal	1997-10-15	2016	18.4167	3	2018	20.4167	20.8333	3	Jeonbuk Hyundai Motors	25	South-Korea	2
25	South-Korea	2	Asia	1530	Cho Yu-min	Daejeon Hana Citizen	2	Defence	1996-11-17	2015	18.3333	3	2018	21.3333	21.75	3	Suwon FC	25	South-Korea	2
25	South-Korea	2	Asia	1530	Song Min-kyu	Jeonbuk Hyundai Motors	3	Midfield	1999-09-12	2018	18.5	3	2018	18.5	18.9167	3	Pohang Steelers	25	South-Korea	2
26	Spain	3	Europe	1715	Cesar Azpilicueta	Chelsea	2	Defence	1989-08-28	1995	6	1	1995	6	6	8	Osasuna	26	Spain	3
26	Spain	3	Europe	1715	Jordi Alba	Barcelona	2	Defence	1989-03-21	1997	8.41667	1	1997	8.41667	8.41667	8	Barcelona	26	Spain	3
26	Spain	3	Europe	1715	Sergio Busquets	Barcelona	3	Midfield	1988-07-16	1999	11.0833	1	1999	11.0833	11.0833	8	UE LLeida	26	Spain	3
26	Spain	3	Europe	1715	Koke	Atletico Madrid	3	Midfield	1992-01-08	2000	8.58333	1	2000	8.58333	8.58333	8	Atletico Madrid	26	Spain	3
26	Spain	3	Europe	1715	Pau Torres	Villareal	2	Defence	1997-01-16	2002	5.58333	1	2002	5.58333	5.58333	8	Villareal	26	Spain	3
26	Spain	3	Europe	1715	Dani Carvajal	Real Madrid	2	Defence	1992-01-11	2002	10.5833	1	2002	10.5833	10.5833	8	Real Madrid	26	Spain	3
26	Spain	3	Europe	1715	Pablo Sarabia	PSG	4	Attack	1992-05-11	2000	8.25	1	2004	12.25	12.25	8	Real Madrid	26	Spain	3
26	Spain	3	Europe	1715	Unai Simon	Athletic Bilbao	1	Goal	1997-06-11	2004	7.16667	1	2004	7.16667	7.16667	8	Athletic Bilbao	26	Spain	3
26	Spain	3	Europe	1715	Álvaro Morata	Atletico Madrid	4	Attack	1992-10-23	2005	12.8333	2	2005	12.8333	12.8333	8	Atlético Madrid	26	Spain	3
26	Spain	3	Europe	1715	Carlos Soler	Paris SG	3	Midfield	1997-01-02	2005	8.58333	1	2005	8.58333	8.58333	8	Valencia	26	Spain	3
26	Spain	3	Europe	1715	Marco Asensio	Real Madrid	4	Attack	1996-01-21	2006	10.5833	1	2006	10.5833	10.5833	8	Mallorca	26	Spain	3
26	Spain	3	Europe	1715	Ferran Torres	Barcelona	4	Attack	2000-02-29	2006	6.5	1	2006	6.5	6.5	8	Valencia	26	Spain	3
26	Spain	3	Europe	1715	Dani Olmo	RB Leipzig	4	Attack	1998-05-07	2007	9.25	1	2007	9.25	9.25	8	Espanol	26	Spain	3
26	Spain	3	Europe	1715	Marcos Llorente	Atletico Madrid	3	Midfield	1995-01-30	2007	12.5833	2	2007	12.5833	12.5833	8	Real Madrid	26	Spain	3
26	Spain	3	Europe	1715	Rodri	Manchester City	3	Midfield	1996-06-22	2007	11.1667	1	2007	11.1667	11.1667	8	Atlético Madrid	26	Spain	3
26	Spain	3	Europe	1715	Eric Garcia	Barcelona	2	Defence	2001-01-09	2008	7.58333	1	2008	7.58333	7.58333	8	Barcelona	26	Spain	3
26	Spain	3	Europe	1715	Alejandro Balde	Barcelona	2	Defence	2003-10-18	2009	5.83333	1	2009	5.83333	5.83333	8	Espanol	26	Spain	3
26	Spain	3	Europe	1715	Hugo Guillamon	Valencia	2	Defence	2000-01-31	2009	9.58333	1	2009	9.58333	9.58333	8	Valencia	26	Spain	3
26	Spain	3	Europe	1715	Ansu Fati	Barcelona	4	Attack	2002-10-31	2010	7.83333	1	2010	7.83333	7.83333	8	Sevilla	26	Spain	3
26	Spain	3	Europe	1715	Robert Sanchez	Brighton HAlbion	1	Goal	1997-11-18	2010	12.75	2	2010	12.75	12.75	8	Levante	26	Spain	3
26	Spain	3	Europe	1715	Aymeric Laporte	Manchester City	2	Defence	1994-05-27	2010	16.25	3	2010	16.25	16.25	8	Atletic Bilbao	26	Spain	3
26	Spain	3	Europe	1715	Nico Williams	Athletic Bilbao	4	Attack	2002-07-12	2012	10.0833	1	2012	10.0833	10.0833	8	Osasuna	26	Spain	3
26	Spain	3	Europe	1715	David Raya	Brentford	1	Goal	1995-09-15	2012	16.9167	3	2012	16.9167	16.9167	8	Blackburn Rovers	10	England	3
26	Spain	3	Europe	1715	Yeremy Pino	Villareal	4	Attack	2002-10-20	2013	10.8333	1	2013	10.8333	10.8333	8	Las Palmas	26	Spain	3
26	Spain	3	Europe	1715	Gavi	Barcelona	3	Midfield	2004-08-05	2013	9	1	2013	9	9	8	Real Betis	26	Spain	3
26	Spain	3	Europe	1715	Pedri	Barcelona	3	Midfield	2002-11-25	2015	12.75	2	2015	12.75	12.75	8	Las Palmas	26	Spain	3
27	Switzerland	3	Europe	1636	Philipp Köhn*	RB Salzburg	1	Goal	1998-04-02	2005	7.33333	1	2005	7.33333	7.33333	8	MSV Duisburg	13	Germany	3
27	Switzerland	3	Europe	1636	Fabian Schär	Newcastle	2	Defence	1991-12-20	1999	7.58333	1	1999	7.58333	7.66667	7	FC Wil 1990	27	Switzerland	3
27	Switzerland	3	Europe	1636	Fabian Frei	Bazel	3	Midfield	1989-01-08	2000	11.5	1	2000	11.5	11.5833	7	Wintertur	27	Switzerland	3
27	Switzerland	3	Europe	1636	Xherdan Shaqiri	Chicago Fire	3	Midfield	1991-10-10	2001	9.75	1	2001	9.75	9.83333	7	FC Basel	27	Switzerland	3
27	Switzerland	3	Europe	1636	Granit Xhaka	Arsenal	3	Midfield	1992-09-27	2002	9.83333	1	2002	9.83333	9.91667	7	Fc Basel	27	Switzerland	3
27	Switzerland	3	Europe	1636	Ricardo Rodriguez	Torino	2	Defence	1992-08-25	2002	9.91667	1	2002	9.91667	10	7	Zurich	27	Switzerland	3
27	Switzerland	3	Europe	1636	Yann Sommer	Mönchengladbach	1	Goal	1988-12-17	2003	14.5833	2	2003	14.5833	14.6667	7	Basel	27	Switzerland	3
27	Switzerland	3	Europe	1636	Haris Seferovic	Galatasaray	4	Attack	1992-02-22	2004	12.4167	2	2004	12.4167	12.5	7	FC Luzern	27	Switzerland	3
27	Switzerland	3	Europe	1636	Denis Zakaria	Chelsea	3	Midfield	1996-11-20	2004	7.66667	1	2004	7.66667	7.75	7	Servette	27	Switzerland	3
27	Switzerland	3	Europe	1636	Renato Steffen	Lugano	2	Defence	1991-11-03	2004	12.6667	2	2004	12.6667	12.75	7	Aarau	27	Switzerland	3
27	Switzerland	3	Europe	1636	Gregor Kobel	Dortmund	1	Goal	1997-12-06	2005	7.58333	1	2005	7.58333	7.66667	7	Grasshoppers club Zurich	27	Switzerland	3
27	Switzerland	3	Europe	1636	Remo Freuler	Nottingham Forest	3	Midfield	1992-04-15	2005	13.25	2	2005	13.25	13.3333	7	Wintertur	27	Switzerland	3
27	Switzerland	3	Europe	1636	Jonas Omlin	Montpellier	1	Goal	1994-01-10	2006	12.5	2	2006	12.5	12.5833	7	FC Luzern	27	Switzerland	3
27	Switzerland	3	Europe	1636	Nico Elvedi	Mönchengladbach	2	Defence	1996-09-30	2006	9.83333	1	2006	9.83333	9.91667	7	Zurich	27	Switzerland	3
27	Switzerland	3	Europe	1636	Edimilson Fernandes	Mainz	2	Defence	1996-04-15	2007	11.25	1	2007	11.25	11.3333	7	Sion	27	Switzerland	3
27	Switzerland	3	Europe	1636	Manuel Akanji	Manchester City	2	Defence	1995-07-19	2007	12	2	2007	12	12.0833	7	Wintertur	27	Switzerland	3
27	Switzerland	3	Europe	1636	Breel Embolo	Monaco	4	Attack	1997-02-14	2008	11.4167	1	2008	11.4167	11.5	7	Old Boys	27	Switzerland	3
27	Switzerland	3	Europe	1636	Christian Fassnacht	Young Boys	4	Attack	1993-11-11	2008	14.6667	2	2008	14.6667	14.75	7	FC Red Star Zurich	27	Switzerland	3
27	Switzerland	3	Europe	1636	Ruben Vargas	Augsburg	4	Attack	1998-08-05	2008	9.91667	1	2008	9.91667	10	7	FC Luzern	27	Switzerland	3
27	Switzerland	3	Europe	1636	Djibril Sow	Frankfurt	3	Midfield	1997-02-06	2008	11.4167	1	2008	11.4167	11.5	7	Zurich	27	Switzerland	3
27	Switzerland	3	Europe	1636	Silvan Widmer	Mainz	2	Defence	1993-03-05	2008	15.3333	2	2008	15.3333	15.4167	7	Aarau	27	Switzerland	3
27	Switzerland	3	Europe	1636	Noah Okafor	RB Salzburg	4	Attack	2000-05-24	2009	9.16667	1	2009	9.16667	9.25	7	Basel	27	Switzerland	3
27	Switzerland	3	Europe	1636	Eray Cömert	Valencia	2	Defence	1998-02-04	2009	11.4167	1	2009	11.4167	11.5	7	Basel	27	Switzerland	3
27	Switzerland	3	Europe	1636	Michel Aebischer	Bologna	3	Midfield	1997-01-06	2013	16.5	3	2013	16.5	16.5833	7	Young Boys	27	Switzerland	3
27	Switzerland	3	Europe	1636	Ardon Jashari	Luzern	3	Midfield	2002-07-30	2013	11	1	2013	11	11.0833	7	Luzern	27	Switzerland	3
27	Switzerland	3	Europe	1636	Fabian Rieder	Young Boys	3	Midfield	2002-02-16	2017	15.4167	2	2017	15.4167	15.5	7	Young Boys	27	Switzerland	3
28	The Netherlands	3	Europe	1636	Daley Blind	Ajax	2	Defence	1990-03-09	1998	8.41667	1	1998	8.41667	8.41667	8	Ajax	28	The Netherlands	3
28	The Netherlands	3	Europe	1636	Marten de Roon	Atalanta Bergamo	3	Midfield	1991-03-29	2000	9.41667	1	2000	9.41667	9.41667	8	Feyenoord	28	The Netherlands	3
28	The Netherlands	3	Europe	1636	Virgil van Dijk	Liverpool	2	Defence	1991-07-08	2001	10.0833	1	2001	10.0833	10.0833	8	Willem II	28	The Netherlands	3
28	The Netherlands	3	Europe	1636	Luuk de Jong	PSV	4	Attack	1990-08-27	2001	11	1	2001	11	11	8	De Graafschap	28	The Netherlands	3
28	The Netherlands	3	Europe	1636	Stefan de Vrij	Internazionale	2	Defence	1992-02-05	2002	10.5	1	2002	10.5	10.5	8	Feyenoord	28	The Netherlands	3
28	The Netherlands	3	Europe	1636	Vincent Janssen	Royal Antwerp FC	4	Attack	1994-06-15	2002	8.16667	1	2002	8.16667	8.16667	8	TOP Oss	28	The Netherlands	3
28	The Netherlands	3	Europe	1636	Remko Pasveer	Ajax	1	Goal	1983-11-08	2003	19.75	3	2003	19.75	19.75	8	Fc Twente	28	The Netherlands	3
28	The Netherlands	3	Europe	1636	Nathan Aké	Manchester City	2	Defence	1995-02-18	2003	8.5	1	2003	8.5	8.5	8	ADO Den Haag	28	The Netherlands	3
28	The Netherlands	3	Europe	1636	Memphis Depay	FC Barcelona	4	Attack	1994-02-13	2003	9.5	1	2003	9.5	9.5	8	Sparta Rotterdam	28	The Netherlands	3
28	The Netherlands	3	Europe	1636	Davy Klaassen	Ajax	3	Midfield	1993-02-21	2004	11.5	1	2004	11.5	11.5	8	Ajax	28	The Netherlands	3
28	The Netherlands	3	Europe	1636	Andries Noppert	sc Heerenveen	1	Goal	1994-04-07	2005	11.3333	1	2005	11.3333	11.3333	8	sc Heerenveen	28	The Netherlands	3
28	The Netherlands	3	Europe	1636	Frenkie de Jong	FC Barcelona	3	Midfield	1997-05-12	2005	8.25	1	2005	8.25	8.25	8	Willem II	28	The Netherlands	3
28	The Netherlands	3	Europe	1636	Steven Bergwijn	Ajax	4	Attack	1997-10-08	2005	7.83333	1	2005	7.83333	7.83333	8	Ajax	28	The Netherlands	3
28	The Netherlands	3	Europe	1636	Noa Lang	Club Brugge	4	Attack	1999-06-17	2005	6.16667	1	2005	6.16667	6.16667	8	Feyenoord	28	The Netherlands	3
28	The Netherlands	3	Europe	1636	Justin Bijlow	Feyenoord	1	Goal	1998-01-22	2006	8.58333	1	2006	8.58333	8.58333	8	Feyenoord	28	The Netherlands	3
28	The Netherlands	3	Europe	1636	Cody Gakpo	PSV	3	Midfield	1999-05-07	2007	8.25	1	2007	8.25	8.25	8	PSV	28	The Netherlands	3
28	The Netherlands	3	Europe	1636	Jurriën Timber	Ajax	2	Defence	2001-06-17	2008	7.16667	1	2008	7.16667	7.16667	8	Feyenoord	28	The Netherlands	3
28	The Netherlands	3	Europe	1636	Tyrell Malacia	Manchester United	2	Defence	1999-08-17	2008	9	1	2008	9	9	8	Feyenoord	28	The Netherlands	3
28	The Netherlands	3	Europe	1636	Steven Berghuis	Ajax	3	Midfield	1991-12-19	2008	16.6667	3	2008	16.6667	16.6667	8	Go Ahead Eagles	28	The Netherlands	3
28	The Netherlands	3	Europe	1636	Matthijs de Ligt	Bayern München	2	Defence	1999-08-12	2009	10	1	2009	10	10	8	Ajax	28	The Netherlands	3
28	The Netherlands	3	Europe	1636	Teun Koopmeiners	Atalanta Bergamo	3	Midfield	1998-02-28	2009	11.5	1	2009	11.5	11.5	8	AZ	28	The Netherlands	3
28	The Netherlands	3	Europe	1636	Jeremie Frimpong	Bayer Leverkusen	2	Defence	2000-12-10	2010	9.66667	1	2010	9.66667	9.66667	8	Manchester City	10	England	3
28	The Netherlands	3	Europe	1636	Kenneth Taylor	Ajax	3	Midfield	2002-05-16	2010	8.25	1	2010	8.25	8.25	8	Ajax	28	The Netherlands	3
28	The Netherlands	3	Europe	1636	Xavi Simons	PSV	4	Attack	2003-04-21	2010	7.33333	1	2010	7.33333	7.33333	8	FC Barcelona	28	The Netherlands	3
28	The Netherlands	3	Europe	1636	Wout Weghorst	Beşiktaş JK	4	Attack	1992-08-07	2011	19	3	2011	19	19	8	Willem II	28	The Netherlands	3
28	The Netherlands	3	Europe	1636	Denzel Dumfries	Internazionale	2	Defence	1996-04-18	2014	18.3333	3	2014	18.3333	18.3333	8	Sparta Rotterdam	28	The Netherlands	3
29	Tunisia	5	Africa	1508	Dylan Bronn	Salernitana	2	Defence	1995-06-19	1999	4.16667	1	1999	4.16667	4.16667	8	Cannes	12	France	3
29	Tunisia	5	Africa	1508	Montassar Talbi	Lorient	2	Defence	1998-05-26	2003	5.25	1	2003	5.25	5.25	8	Paris FC	12	France	3
29	Tunisia	5	Africa	1508	Wahbi Khazri	Montpellier	4	Attack	1991-02-08	2003	12.5	2	2003	12.5	12.5	8	Bastia	12	France	3
29	Tunisia	5	Africa	1508	Youssef Msakni	Al Arabi	4	Attack	1990-10-28	2004	13.8333	2	2004	13.8333	13.8333	8	Stade Tunisien	29	Tunisia	5
29	Tunisia	5	Africa	1508	Naïm Sliti	Al-Ettifaq	4	Attack	1992-07-27	2004	12.0833	2	2004	12.0833	12.0833	8	Marseille	12	France	3
29	Tunisia	5	Africa	1508	Ellyes Skhiri	1. FC Köln	3	Midfield	1995-05-10	2006	11.25	1	2006	11.25	11.25	8	Montpellier	12	France	3
29	Tunisia	5	Africa	1508	Nader Ghandri	Club Africain	3	Midfield	1995-02-18	2008	13.5	2	2008	13.5	13.5	8	Red Star FC	12	France	3
29	Tunisia	5	Africa	1508	Hannibal Mejbri	Birmingham City	3	Midfield	2003-01-21	2009	6.58333	1	2009	6.58333	6.58333	8	Paris FC	12	France	3
29	Tunisia	5	Africa	1508	Mohamed Dräger	Luzern	2	Defence	1996-06-25	2009	13.1667	2	2009	13.1667	13.1667	8	SC Freiburg	13	Germany	3
29	Tunisia	5	Africa	1508	Mouez Hassen	Club Africain	1	Goal	1995-03-05	2009	14.4167	2	2009	14.4167	14.4167	8	Nice	12	France	3
29	Tunisia	5	Africa	1508	Anis Ben Slimane	Brøndby	4	Attack	2001-03-16	2010	9.33333	1	2010	9.33333	9.41667	7	FA 2000	9	Denmark	3
29	Tunisia	5	Africa	1508	Aïssa Laïdouni	Ferencváros	3	Midfield	1996-12-13	2014	17.6667	3	2014	17.6667	17.6667	8	Angers	12	France	3
29	Tunisia	5	Africa	1508	Issam Jebali	OB (Odense)	4	Attack	1991-12-25							8	Etoile du Sahel	29	Tunisia	5
29	Tunisia	5	Africa	1508	Aymen Mathlouthi	Étoile du Sahel	1	Goal	1984-09-14	1995	10.9167	1	1995	10.9167	10.9167	8	Club Africain	29	Tunisia	5
29	Tunisia	5	Africa	1508	Ali Maaloul	Al Ahly	2	Defence	1990-01-01	2001	11.5833	1	2001	11.5833	11.5833	8	CS Sfaxien	29	Tunisia	5
29	Tunisia	5	Africa	1508	Seifeddine Jaziri	Zamalek	4	Attack	1993-02-12	2007	14.5	2	2007	14.5	14.5	8	Club Africain	29	Tunisia	5
29	Tunisia	5	Africa	1508	Taha Yassine Khenissi	Kuwait SC	4	Attack	1992-01-06	2009	17.5833	3	2009	17.5833	17.5833	8	Esperance de Tunis	29	Tunisia	5
29	Tunisia	5	Africa	1508	Ferjani Sassi	Al Duhail	3	Midfield	1992-03-18	2010	18.4167	3	2010	18.4167	18.4167	8	CS Sfaxien	29	Tunisia	5
29	Tunisia	5	Africa	1508	Ghailene Chaalali	Esperance de Tunis	3	Midfield	1994-02-28	2010	16.5	3	2010	16.5	16.5	8	Esperance de Tunis	29	Tunisia	5
29	Tunisia	5	Africa	1508	Ali Abdi	Caen	2	Defence	1993-12-20	2011	17.6667	3	2011	17.6667	17.6667	8	Kairouan	29	Tunisia	5
29	Tunisia	5	Africa	1508	Bechir Ben Said	US Monastir	1	Goal	1992-11-29	2014	21.75	3	2014	21.75	21.75	8	AS Gabes	29	Tunisia	5
29	Tunisia	5	Africa	1508	Mohamed Ali Ben Romdhane	Esperance de Tunis	3	Midfield	1999-09-06	2017	17.9167	3	2017	17.9167	17.9167	8	Esperance de Tunis	29	Tunisia	5
29	Tunisia	5	Africa	1508	Aymen Dahmen	CS Sfaxien	1	Goal	1997-01-28	2018	21.5833	3	2018	21.5833	21.5833	8	CS Sfaxien	29	Tunisia	5
29	Tunisia	5	Africa	1508	Bilel Ifa	Kuwait SC	2	Defence	1990-03-09							8	Club Africain	29	Tunisia	5
29	Tunisia	5	Africa	1508	Yassine Meriah	Esperance de Tunis	2	Defence	1993-07-02							8	AS Ariana	29	Tunisia	5
29	Tunisia	5	Africa	1508	Wajdi Kechrida	Atromitos	2	Defence	1995-11-05							8	Etoile du Sahel	29	Tunisia	5
30	Uruguay	1	South-America	1639	Sebastián Sosa	Independiente	1	Goal	1986-08-19	1998	11.5	1	1998	11.5	12	2	Central Español	30	Uruguay	1
30	Uruguay	1	South-America	1639	Diego Godín	Vélez Sarsfield	2	Defence	1986-02-16	2000	14	2	2000	14	14.5	2	Defensor Sporting	30	Uruguay	1
30	Uruguay	1	South-America	1639	Edinson Cavani	Valencia	4	Attack	1987-02-14	2000	13	2	2000	13	13.5	2	Danubio F.C.	30	Uruguay	1
30	Uruguay	1	South-America	1639	Fernando Muslera	Galatasaray	1	Goal	1986-06-16	2001	14.6667	2	2001	14.6667	15.1667	2	Montevideo Wanderers F.C.	30	Uruguay	1
30	Uruguay	1	South-America	1639	Luis Suárez	Nacional	4	Attack	1987-01-24	2001	14.0833	2	2001	14.0833	14.5833	2	Club Nacional de Football	30	Uruguay	1
30	Uruguay	1	South-America	1639	Sebastián Coates	Sporting CP	2	Defence	1990-10-07	2001	10.3333	1	2001	10.3333	10.8333	2	Club Nacional de Football	30	Uruguay	1
30	Uruguay	1	South-America	1639	Martín Cáceres	LA Galaxy	2	Defence	1987-04-07	2006	18.8333	3	2006	18.8333	19.3333	2	Defensor Sporting	30	Uruguay	1
30	Uruguay	1	South-America	1639	Giorgian de Arrascaeta	Flamengo	3	Midfield	1994-06-01	2007	12.6667	2	2007	12.6667	13.1667	2	Defensor Sporting	30	Uruguay	1
30	Uruguay	1	South-America	1639	Federico Valverde	Real Madrid	3	Midfield	1998-07-22	2008	9.58333	1	2008	9.58333	10.0833	2	Peñarol	30	Uruguay	1
30	Uruguay	1	South-America	1639	Rodrigo Bentancur	Tottenham Hotspur	3	Midfield	1997-06-25	2009	12.1667	2	2009	12.1667	12.1667	8	Boca Juniors	1	Argentina	1
30	Uruguay	1	South-America	1639	Nicolás de la Cruz	River Plate	3	Midfield	1997-06-01	2009	11.6667	1	2009	11.6667	12.1667	2	Liverpool Montevideo	30	Uruguay	1
30	Uruguay	1	South-America	1639	Matías Vecino	Lazio	3	Midfield	1991-08-24	2010	18.5	3	2010	18.5	19	2	Central Español	30	Uruguay	1
30	Uruguay	1	South-America	1639	Guillermo Varela	Flamengo	2	Defence	1993-03-24	2010	16.9167	3	2010	16.9167	17.4167	2	Peñarol	30	Uruguay	1
30	Uruguay	1	South-America	1639	Mathías Olivera	Napoli	2	Defence	1997-10-31	2010	12.3333	2	2010	12.3333	12.8333	2	Club Nacional de Football	30	Uruguay	1
30	Uruguay	1	South-America	1639	Facundo Torres	Orlando City SC	4	Attack	2000-04-13	2010	9.83333	1	2010	9.83333	10.3333	2	Peñarol	30	Uruguay	1
30	Uruguay	1	South-America	1639	Agustín Canobbio	Athletico Paranaense	3	Midfield	1998-10-01	2011	12.3333	2	2011	12.3333	12.8333	2	Fênix	30	Uruguay	1
30	Uruguay	1	South-America	1639	José Giménez	Atlético Madrid	2	Defence	1995-01-20	2012	17.0833	3	2012	17.0833	17.5833	2	Danubio F.C.	30	Uruguay	1
30	Uruguay	1	South-America	1639	Facundo Pellistri	Manchester United	4	Attack	2001-12-20	2012	10.1667	1	2012	10.1667	10.6667	2	Peñarol	30	Uruguay	1
30	Uruguay	1	South-America	1639	Sergio Rochet	Nacional	1	Goal	1993-03-23	2012	18.9167	3	2012	18.9167	19.4167	2	Danubio F.C.	30	Uruguay	1
30	Uruguay	1	South-America	1639	Darwin Núñez	Liverpool	4	Attack	1999-06-24	2013	13.6667	2	2013	13.6667	14.1667	2	Peñarol	30	Uruguay	1
30	Uruguay	1	South-America	1639	Lucas Torreira	Galatasaray	3	Midfield	1996-02-11	2013	17	3	2013	17	17.5	2	Montevideo Wanderers F.C.	30	Uruguay	1
30	Uruguay	1	South-America	1639	Maxi Gómez	Trabzonspor	4	Attack	1996-08-14	2013	16.5	3	2013	16.5	17	2	Defensor Sporting	30	Uruguay	1
30	Uruguay	1	South-America	1639	Ronald Araújo	Barcelona	2	Defence	1999-03-07	2015	15.9167	2	2015	15.9167	16.4167	2	C.A. Rentistas	30	Uruguay	1
30	Uruguay	1	South-America	1639	Matías Viña	Roma	2	Defence	1997-11-09	2015	17.25	3	2015	17.25	17.75	2	Club Nacional de Football	30	Uruguay	1
30	Uruguay	1	South-America	1639	Manuel Ugarte	Sporting CP	3	Midfield	2001-04-11	2016	14.8333	2	2016	14.8333	15.3333	2	Fênix	30	Uruguay	1
30	Uruguay	1	South-America	1639	José Luis Rodríguez	Nacional	2	Defence	1997-03-14	2016	18.9167	3	2016	18.9167	19.4167	2	Danubio F.C.	30	Uruguay	1
31	USA	4	North, Central America and Caribbean	1627	Ethan Horvath	Luton City	1	Goal	1995-06-09	1999	4.16667	1	1999	4.16667	4.16667	8	Real Colorado	31	USA	4
31	USA	4	North, Central America and Caribbean	1627	Tim Ream	Fulham	2	Defence	1987-10-05	2003	15.4167	2	2003	15.4167	15.8333	3	St. Louis Scott Gallagher	31	USA	4
31	USA	4	North, Central America and Caribbean	1627	Jordan Morris	Seattle Sounders FC	4	Attack	1994-10-26	2004	9.41667	1	2004	9.41667	9.83333	3	Eastside FC	31	USA	4
31	USA	4	North, Central America and Caribbean	1627	DeAndre Yedlin	InterMiami CF	2	Defence	1993-07-09	2004	10.6667	1	2004	10.6667	11.0833	3	Crossfire Premier	31	USA	4
31	USA	4	North, Central America and Caribbean	1627	Sean Johnson	FC New York City	1	Goal	1989-05-31	2007	17.8333	3	2007	17.8333	18.25	3	UFC Knights	31	USA	4
31	USA	4	North, Central America and Caribbean	1627	Antonee Robinson	Fulham	2	Defence	1997-08-08	2008	11	1	2008	11	11	8	Everton	10	England	3
31	USA	4	North, Central America and Caribbean	1627	Christian Pulisic	Chelsea	4	Attack	1998-09-18	2005	6.91667	1	2008	9.91667	9.91667	8	Borussia Dortmund	13	Germany	3
31	USA	4	North, Central America and Caribbean	1627	Shaq Moore	Nashville SC	2	Defence	1996-11-02	2008	11.3333	1	2008	11.3333	11.75	3	IMG academy	31	USA	4
31	USA	4	North, Central America and Caribbean	1627	Josh Sargent	Norwich City	4	Attack	2000-02-20	2008	8.08333	1	2008	8.08333	8.5	3	St. Louis Scott Gallagher	31	USA	4
31	USA	4	North, Central America and Caribbean	1627	Sergiño Dest	AC Milan	2	Defence	2000-11-03	2009	8.75	1	2009	8.75	8.75	8	Almere City	28	The Netherlands	3
31	USA	4	North, Central America and Caribbean	1627	Weston McKennie	Juventus	3	Midfield	1998-08-28	2009	10.5833	1	2009	10.5833	11	3	FC Dallas	31	USA	4
31	USA	4	North, Central America and Caribbean	1627	Jesús Ferreira	FC Dallas	4	Attack	2000-12-24	2009	8.25	1	2009	8.25	8.66667	3	FC Dallas	31	USA	4
31	USA	4	North, Central America and Caribbean	1627	Cameron Carter-Vickers	Keltisch	2	Defence	1997-12-31	2009	11.6667	1	2009	11.6667	11.6667	8	Tottenham Hotspur	10	England	3
31	USA	4	North, Central America and Caribbean	1627	Kellyn Acosta	FC Los Angeles	3	Midfield	1995-07-24	2009	13.6667	2	2009	13.6667	14.0833	3	FC Dallas	31	USA	4
31	USA	4	North, Central America and Caribbean	1627	Aaron Long	New York Red Bulls	2	Defence	1992-10-12	2010	17.4167	3	2010	17.4167	17.8333	3	UC Riverside Highlanders	31	USA	4
31	USA	4	North, Central America and Caribbean	1627	Timothy Weah	Lille	4	Attack	2000-02-22	2010	10.0833	1	2010	10.0833	10.5	3	Blau-Weiss Gottschee	31	USA	4
31	USA	4	North, Central America and Caribbean	1627	Walker Zimmerman	Nashville SC	2	Defence	1993-05-19	2011	17.8333	3	2011	17.8333	18.25	3	Furman Paladins	31	USA	4
31	USA	4	North, Central America and Caribbean	1627	Matt Turner	Arsenal	1	Goal	1994-06-24	2012	17.75	3	2012	17.75	18.1667	3	Fairfield Stags	31	USA	4
31	USA	4	North, Central America and Caribbean	1627	Tyler Adams	Leeds United	3	Midfield	1999-02-14	2012	13.0833	2	2012	13.0833	13.5	3	New York Red Bulls	31	USA	4
31	USA	4	North, Central America and Caribbean	1627	Yunus Musah	Valencia	3	Midfield	2002-11-29	2012	9.75	1	2012	9.75	9.75	8	Arsenal	10	England	3
31	USA	4	North, Central America and Caribbean	1627	Luca de la Torre	Celta Vigo	3	Midfield	1998-05-23	2012	13.8333	2	2012	13.8333	14.25	3	San Diego Surf	31	USA	4
31	USA	4	North, Central America and Caribbean	1627	Haji Wright	Antalyaspor	4	Attack	1998-03-27	2012	14	2	2012	14	14.4167	3	LA Galaxy	31	USA	4
31	USA	4	North, Central America and Caribbean	1627	Cristian Roldan	Seattle Sounders FC	3	Midfield	1995-06-03	2013	17.75	3	2013	17.75	18.1667	3	Washington Huskies	31	USA	4
31	USA	4	North, Central America and Caribbean	1627	Giovanni Reyna	Borussia Dortmund	4	Attack	2002-11-13	2015	12.3333	2	2015	12.3333	12.75	3	New York City FC	31	USA	4
31	USA	4	North, Central America and Caribbean	1627	Brenden Aaronson	Leeds United	4	Attack	2000-10-22	2015	14.4167	2	2015	14.4167	14.8333	3	Philadelphia Union	31	USA	4
31	USA	4	North, Central America and Caribbean	1627	Joe Scally	Bor. Mönchengladbach	2	Defence	2002-12-31	2015	12.25	2	2015	12.25	12.6667	3	New York FC	31	USA	4
32	Wales	3	Europe	1570	Chris Gunter	AFC Wimbledon	2	Defence	1989-07-21	1997	8.08333	1	1997	8.08333	8.08333	8	Cardiff City	32	Wales	3
32	Wales	3	Europe	1570	Joe Allen	Swansea City	3	Midfield	1990-03-14	1999	9.41667	1	1999	9.41667	9.41667	8	Swansea City	32	Wales	3
32	Wales	3	Europe	1570	Aäron Ramsey	Mooi hoor	3	Midfield	1990-12-26	1999	8.66667	1	1999	8.66667	8.66667	8	Cardiff City	32	Wales	3
32	Wales	3	Europe	1570	Gareth Bale (C)	FC Los Angeles	4	Attack	1989-07-16	1999	10.0833	1	1999	10.0833	10.0833	8	Southampton	10	England	3
32	Wales	3	Europe	1570	Ben Davies	Tottenham Hotspur	2	Defence	1993-04-24	2000	7.33333	1	2000	7.33333	7.33333	8	Swansea City	32	Wales	3
32	Wales	3	Europe	1570	Jonny Williams	Swindon City	3	Midfield	1993-10-09	2002	8.83333	1	2002	8.83333	8.83333	8	Crystal Palace	10	England	3
32	Wales	3	Europe	1570	Wayne Hennessey	Nottingham Forest	1	Goal	1987-01-24	2003	16.5833	3	2003	16.5833	16.5833	8	Manchester City	10	England	3
32	Wales	3	Europe	1570	Connor Roberts	Burnley	2	Defence	1995-09-23	2004	8.91667	1	2004	8.91667	8.91667	8	Swansea City	32	Wales	3
32	Wales	3	Europe	1570	Joe Rodon	Rennes	2	Defence	1997-10-22	2005	7.83333	1	2005	7.83333	7.83333	8	Swansea City	32	Wales	3
32	Wales	3	Europe	1570	Harry Wilson	Fulham	3	Midfield	1997-03-22	2005	8.41667	1	2005	8.41667	8.41667	8	Liverpool	10	England	3
32	Wales	3	Europe	1570	Tom Lockyer	Luton City	2	Defence	1994-12-03	2006	11.6667	1	2006	11.6667	11.6667	8	Cardiff City	32	Wales	3
32	Wales	3	Europe	1570	Mark Harris	Cardiff City	4	Attack	1998-12-29	2006	7.66667	1	2006	7.66667	7.66667	8	Cardiff City	32	Wales	3
32	Wales	3	Europe	1570	Daniël James	Fulham	4	Attack	1997-11-10	2006	8.75	1	2006	8.75	8.75	8	Hull City	10	England	3
32	Wales	3	Europe	1570	Adam Davies	Sheffield United	1	Goal	1992-07-17	2006	14.0833	2	2006	14.0833	14.0833	8	Everton	10	England	3
32	Wales	3	Europe	1570	Danny Ward	Leicester City	1	Goal	1993-06-22	2007	14.1667	2	2007	14.1667	14.1667	8	Wrexham	32	Wales	3
32	Wales	3	Europe	1570	Chris Mepham	Bournemouth	2	Defence	1997-11-05	2008	10.75	1	2008	10.75	10.75	8	Chelsea	10	England	3
32	Wales	3	Europe	1570	Ethan Ampadu	Spezia	2	Defence	2000-09-14	2008	7.91667	1	2008	7.91667	7.91667	8	Exeter City	10	England	3
32	Wales	3	Europe	1570	Dylan Levitt	Dundee United	3	Midfield	2000-11-17	2008	7.75	1	2008	7.75	7.75	8	Manchester United	10	England	3
32	Wales	3	Europe	1570	Neco Williams	Nottingham Forest	2	Defence	2001-04-13	2009	8.33333	1	2009	8.33333	8.33333	8	Liverpool	10	England	3
32	Wales	3	Europe	1570	Brennan Johnson	Nottingham Forest	4	Attack	2001-05-23	2009	8.25	1	2009	8.25	8.25	8	Nottingham Forest	10	England	3
32	Wales	3	Europe	1570	Sorba Thomas	Huddersfield City	3	Midfield	1999-01-25	2010	11.5833	1	2010	11.5833	11.5833	8	West Ham United	10	England	3
32	Wales	3	Europe	1570	Rubin Colwill	Cardiff City	3	Midfield	2002-04-27	2010	8.33333	1	2010	8.33333	8.33333	8	Cardiff City	32	Wales	3
32	Wales	3	Europe	1570	Joe Morrell	Portsmouth	3	Midfield	1997-01-03	2013	16.5833	3	2013	16.5833	16.5833	8	Bristoll City	10	England	3
32	Wales	3	Europe	1570	Matthew Smith	Milton Keynes Dons	3	Midfield	1999-11-22	2013	13.75	2	2013	13.75	13.75	8	West Bromich Albion	10	England	3
32	Wales	3	Europe	1570	Kieffer Moore	Bournemouth	4	Attack	1992-08-08	2015	22.5833	3	2015	22.5833	23	3	Viking	38	Norway	3
32	Wales	3	Europe	1570	Ben Cabango	Swansea City	2	Defence	2000-05-30	2015	15.25	2	2015	15.25	15.25	8	Swansea City	32	Wales	3
														#REF!
